# Supplementary material for: Investigating the complex story of one ditch—A multidisciplinary study of ditch infill provides insight into the spatial organisation within the oppidum of Bibracte (Burgundy, France)
Source: PLoS One. 2020 Apr 20;15(4):e0231790. doi: 10.1371/journal.pone.0231790 (PMC7170226; doi:10.1371/journal.pone.0231790)
Supplement: S1 Table — Database of the volume and weight of the stones in the analysed units from the excavation in 2018 (cf. Table 1 for stone size classes and Fig 4 for the layers). (XLS) [file pone.0231790.s001.xls]

## Sheet: S1 Table
Layer	Total zemina objem (l)	Soil - total volume (cubic metres)	Stones - total weight (kilograms)	Stones S1 - weight (kilograms)	Stones S2 - weight (kilograms)	Stones S3 - weight (kilograms)	Stones S4 - weight (kilograms)
10	183	0.183	211.5	62	79	52.5	18
20	190	0.19	254	68	91	66	29
30	195.5	0.1955	282	76.5	94.5	72.5	38.5
40	161	0.161	207.5	71	78	42	16.5
50	130.5	0.1305	181.5	61	66	40	14.5
60	133	0.133	187	57	75	42.5	12.5
70	91	0.091	115.5	35	46	33	1.5
80	91	0.091	140	37	48	36	19
90	105	0.105	191.5	40	59.5	68.5	23.5
100	86	0.086	160.5	27.5	48	60	25
110	60	0.06	109	17	29	38	25
120	29	0.029	44	10.5	11	12.5	10
130	39	0.039	64	14	14	15	21
140	22	0.022	30.5	8	9	10	3.5
150	10	0.01	18.5	4.5	7	4	3
160	7.5	0.0075	11.3	4	5.5	1.8	0
170	1.5	0.0015	3	1	1	1	0
