# Supplementary material for: Investigating the complex story of one ditch—A multidisciplinary study of ditch infill provides insight into the spatial organisation within the oppidum of Bibracte (Burgundy, France)
Source: PLoS One. 2020 Apr 20;15(4):e0231790. doi: 10.1371/journal.pone.0231790 (PMC7170226; doi:10.1371/journal.pone.0231790)
Supplement: S2 Table — Characteristics of the pottery and amphorae from the excavation in 2018. For pottery/amphorae codes see [29, 38, 39]. (XLSX) [file pone.0231790.s002.xlsx]

## Sheet: Sheet1
ID	Year	UF	Square	Depth	Pottery/ Amphorae characteristics	Dimension A (mm)	Dimension B (mm)	Thickness (mm)	Weight (g)	Abrasion
1	B2018	204	10	30	AMPDR1	33,4	24,7	5,2	2.5
2	B2018	204	10	30	AMPDR1	12,8	10,4	2,8	0.2
3	B2018	204	10	30	PGFINLF	42,5	23,5	3	3.4
4	B2018	204	05	50	AMPDR1	15	15	6,7	0.9
5	B2018	204	05	50	TCA	11,6	9	8,4	0.6
6	B2018	204	25	40	PGFINLF	44	41,7	7,3	14.5
7	B2018	204	25	40	AMPDR1	33	26,8	6,7	5.8
8	B2018	204	25	40	PG-	29,5	24	4	38
9	B2018	204	25	40	AMPDR1	12,4	12,3	8,2	1
10	B2018	204	20	20	PSFINA	22,4	22,2	5,3	3.4
11	B2018	204	20	20	PSFINA	27,3	17,1	5,9	2.3
12	B2018	204	20	20	PG-	12,4	12,3	5,1	0.8
13	B2018	204	20	20	PSGROS	30,7	23,1	6,6	5.9
14	B2018	204	20	20	AMPDR1	27,7	14,3	11,6	3
15	B2018	204	20	20	PCIT	25,9	19	4,5	1.5
16	B2018	204	20	20	AMPDR1	17,6	14,1	6,1	0.8
17	B2018	204	20	20	AMPDR1	23,2	18,2	4,6	1.4
18	B2018	204	20	20	AMPDR1	20,9	13,8	4,9	0.8
19	B2018	204	20	20	AMPDR1	18,2	14,3	4	0.5
20	B2018	204	20	20	AMPDR1	23,1	14	6,1	1.1
21	B2018	204	20	20	AMPDR1	17,5	11,5	0,4	0.5
22	B2018	204	20	20	AMPDR1	23,2	8,1	5,8	0.6
23	B2018	204	20	20	AMPDR1	8,6	7,7	2,8	0.1
24	B2018	204	18	40	AMPDR1	19,4	17,7	4,7	1.3
25	B2018	204	18	40	AMPDR1	18,9	18,6	8,5	2.3
26	B2018	204	18	40	AMPDR1	27,7	18,8	5	1.4
27	B2018	204	18	40	AMPDR1	32,9	21,6	10,6	4.7
28	B2018	204	18	40	AMPDR1	45,9	38	13,1	21
29	B2018	204	18	40	MICACMIFIN	40,7	30,6	11,1	9.1
30	B2018	204	18	40	PGFINLF	43,5	36,1	4,0	7.2
31	B2018	204	18	40	PGFINLF	20,2	20,1	4,4	1.8
32	B2018	204	13	40	MICACMIFIN	56,9	29,5	9,6	13.2
33	B2018	204	13	40	PSFINA	35,3	19,4	17,3	4.3
34	B2018	204	13	40	PGFINLF	23,1	20,8	3,6	1.8
35	B2018	204	13	40	AMPDR1	46,2	19,7	18,7	15.3
36	B2018	204	13	40	AMPDR1	56	32,6	16,8	21.7
37	B2018	204	13	40	AMPDR1	42,6	21,6	11,2	8.8
38	B2018	204	13	40	AMPDR1	34,8	27,8	7	4.9
39	B2018	204	13	40	AMPDR1	32,9	20,8	15,2	7.1
40	B2018	204	13	40	AMPDR1	35,4	19	8,1	3.7
41	B2018	204	13	40	AMPDR1	34,3	19,2	13,9	4
42	B2018	204	13	40	AMPDR1	32,7	29,8	7,4	4.2
43	B2018	204	13	40	AMPDR1	31,2	16,2	8,5	2.5
44	B2018	204	13	40	AMPDR1	29,3	14,5	16,6	1.8
45	B2018	204	13	40	AMPDR1	22,6	20,6	15,4	4.2
46	B2018	204	13	40	AMPDR1	27,3	23,1	4,9	2.2
47	B2018	204	13	40	AMPDR1	25,2	17,4	5	1.1
48	B2018	204	13	40	AMPDR1	19,3	15	14,4	0.9
49	B2018	204	13	40	PCCRUENG	33,1	24,5	11,7	5.5
50	B2018	204	13	40	PG-	24,9	14,6	5,1	1.7
51	B2018	204	10	20	CAMPA	54	53,9	7,2	14.4
52	B2018	204	10	20	PGFINLF	41,8	40,5	5	8.5
53	B2018	204	10	20	AMPDR1	86,4	47,5	9,7	34.2
54	B2018	204	10	20	PGFINLF	22,8	19,6	5,5	2.6
55	B2018	204	10	20	MICACMIFIN	53,4	44,2	10	20.8
56	B2018	204	10	20	PCCRUENG	39,5	23,4	5	4.4
57	B2018	204	10	20	AMPDR1	44,3	25,8	15,5	8.3
58	B2018	204	10	20	AMPDR1	29,4	17,3	17,5	2.4
59	B2018	204	10	20	AMPDR1	25,1	21,8	4,8	1.8
60	B2018	204	10	20	AMPDR1	36,2	11,1	8,2	1.7
61	B2018	204	10	20	AMPDR1	23,7	22,3	5,4	2.2
62	B2018	204	10	20	AMPDR1	22,3	20,9	6,4	2
63	B2018	204	10	20	AMPDR1	23,4	18,6	4,8	1.6
64	B2018	204	10	20	AMPDR1	18,7	17,6	6	1.1
65	B2018	204	10	20	AMPDR1	17,6	17,2	8,2	1.1
66	B2018	204	10	20	AMPDR1	19,2	13,5	4,6	0.8
67	B2018	204	10	20	AMPDR1	16	13,5	3,2	0.3
68	B2018	204	10	20	AMPDR1	14,8	13,9	5,4	1.4
69	B2018	204	10	20	AMPDR1	16,4	16,6	4,2	0.7
70	B2018	204	10	20	AMPDR1	17,8	15,5	13,7	0.7
71	B2018	204	10	20	AMPDR1	19	12,5	4,7	0.5
72	B2018	204	10	20	AMPDR1	14,4	13	4,7	0.6
73	B2018	204	10	20	AMPDR1	12,6	11,9	6,4	0.5
74	B2018	204	14	30	AMPDR1	75	42,7	33,1	112.5
75	B2018	204	14	30	AMPDR1	44,9	20,9	16,6	9.6
76	B2018	204	14	30	AMPDR1	41,8	32,7	19,6	9.7
77	B2018	204	14	30	AMPDR1	22,9	21,7	16,8	2.3
78	B2018	204	14	30	PGFINLF	36,4	32,3	4,9	6.3
79	B2018	204	26	30	TCA	62,8	51,5	23,4	65.5
80	B2018	204	26	30	AMPDR1	48,6	35,3	11,6	14.3
81	B2018	204	26	30	AMPDR1	23,8	20,8	6,6	2.2
82	B2018	204	26	30	AMPDR1	21,7	20	8,8	1.9
83	B2018	204	26	30	PCMIFIN	20,6	17,5	3,4	0.8
84	B2018	204	26	30	PSGROS	35,7	32,3	5	6.3
85	B2018	204	26	30	PG-	27,6	16,6	6,5	2.3
86	B2018	204	18	30	AMPDR1	119,5	94,8	19,7	139.4
87	B2018	204	18	30	AMPDR1	67,1	64,2	18,1	78.6
88	B2018	204	18	30	AMPDR1	74,5	39,9	14,9	29.2
89	B2018	204	18	30	AMPDR1	81	16	15,7	18.1
90	B2018	204	18	30	AMPDR1	34,8	26,8	8,1	5.2
91	B2018	204	18	30	PCCRUENG	43,1	31,9	8,2	9.2
92	B2018	204	18	30	AMPDR1	38,7	22	12,7	4.8
93	B2018	204	18	30	AMPDR1	43,2	34,6	6,5	7.2
94	B2018	204	18	30	AMPDR1	24,5	12,5	5,6	1.5
95	B2018	204	18	30	PCMIFIN	21,9	17,5	4,2	1.9
96	B2018	204	18	30	PSGROS	45,2	21,6	7,8	7.8
97	B2018	204	18	30	PSGROS	20,9	20,3	7,6	2.4
98	B2018	204	18	30	PCGROS	20,8	15,1	3,8	1.3
99	B2018	204	18	30	PCGROS	15,7	15,3	5,8	0.9
100	B2018	204	09	40	AMPDR1	54,6	54	29	48.5
101	B2018	204	09	40	AMPDR1	34,2	17,8	12,8	6.3
102	B2018	204	09	40	AMPDR1	33,4	25,5	5,6	3.6
103	B2018	204	09	40	PC-	20,5	15,5	4,6	1.1
104	B2018	204	09	40	AMPDR1	21,5	17	17,3	1.7
105	B2018	204	09	40	AMPDR1	16	14,7	16	1.1
106	B2018	204	09	40	PSGROS	55	54	5,5	23.4
107	B2018	204	09	40	PSGROS	44,4	23,7	5,1	5.6
108	B2018	204	17	40	AMPAUTR	113,3	77,3	12,8	113.9
109	B2018	204	17	40	AMPDR1	43,4	28,7	17,7	22
110	B2018	204	17	40	AMPDR1	36,6	34,1	10,8	7.3
111	B2018	204	17	40	AMPDR1	41,9	27,8	11,6	7.1
112	B2018	204	17	40	AMPDR1	42,8	21,3	8,3	3.9
113	B2018	204	17	40	AMPDR1	35,5	30,6	6,4	4.6
114	B2018	204	17	40	AMPDR1	31,5	16,7	5,7	1.9
115	B2018	204	17	40	AMPDR1	22	21,4	6,7	2.2
116	B2018	204	17	40	PCMIFIN	41	28,3	10,5	9.6
117	B2018	204	17	40	AMPDR1	27,7	11	5,2	0.8
118	B2018	204	17	40	PCMIFIN	23,8	15,5	3,8	1.3
119	B2018	204	17	40	MICACG	69,6	51,5	7,1	40.6
120	B2018	204	17	40	PSGROS	96,8	68,4	9	55
121	B2018	204	13	50	AMPDR1	71,4	50,8	16,6	59.9
122	B2018	204	13	50	AMPDR1	75	31,4	15,1	44.9
123	B2018	204	13	50	AMPDR1	47,8	27	12,3	14.1
124	B2018	204	13	50	AMPDR1	46	40,4	8,6	10
125	B2018	204	13	50	AMPDR1	32,8	18	10,5	5.3
126	B2018	204	13	50	AMPDR1	36,1	28,2	6.2	3.5
127	B2018	204	13	50	AMPDR1	32	30,3	9	6.4
128	B2018	204	13	50	AMPDR1	35,6	25,3	36,7	4.7
129	B2018	204	13	50	AMPDR1	20	16,2	6,2	1.3
130	B2018	204	13	50	AMPDR1	24,6	23,4	9,8	3.3
131	B2018	204	13	50	AMPDR1	18,4	14	6,3	1.1
132	B2018	204	13	50	AMPDR1	28,5	9	5,5	1
133	B2018	204	13	50	AMPDR1	27,2	18,3	7,7	1.8
134	B2018	204	13	50	AMPDR1	22,5	15,1	4,6	1
135	B2018	204	13	50	AMPDR1	18	14	3	0.4
136	B2018	204	13	50	AMPDR1	13,5	11	8,7	0.8
137	B2018	204	13	50	AMPDR1	12	11,5	4,8	0.4
138	B2018	204	13	50	PARFINC	24,6	13,7	2,8	0.8
139	B2018	204	13	50	PGFINLF	30	18,5	4,7	3
140	B2018	204	13	50	PGFINLF	35,3	24,5	5,8	7.6
141	B2018	204	13	50	MICACB	29,6	28,5	10,8	11.7
142	B2018	204	17	50	AMPDR1	64	39,6	7	10.7
143	B2018	204	17	50	AMPDR1	33,5	28,3	14	8.1
144	B2018	204	17	50	AMPDR1	28,5	19,9	8	2.8
145	B2018	204	17	50	AMPDR1	21,9	16	19,5	2.1
146	B2018	204	17	50	AMPDR1	14	9,6	11,4	1
147	B2018	204	17	50	AMPDR1	18,6	15,4	16,9	1.8
148	B2018	204	17	50	AMPDR1	15,8	11,8	7,8	0.6
149	B2018	204	17	50	AMPDR1	14,4	12	4,1	0.5
150	B2018	204	17	50	AMPDR1	18,2	11,6	3,4	0.5
151	B2018	204	17	50	AMPDR1	14	13	3,6	0.5
152	B2018	204	17	50	PSGROS	35,6	25,3	7	8
153	B2018	204	17	50	PSGROS	26	19,5	7,8	8
154	B2018	204	17	50	PCMIFIN	46,5	21,7	8,4	7.8
155	B2018	204	17	50	PSGROS	23	19,6	8,2	4.5
156	B2018	204	17	50	PGFINLF	29	17,2	4,7	2.3
157	B2018	204	17	50	PGFINLF	23	16,4	4,2	1.8
158	B2018	204	13	30	AMPDR1	119	46,6	20	144.1
159	B2018	204	13	30	AMPDR1	41,2	32,2	8,4	7.7
160	B2018	204	13	30	AMPDR1	41,7	36,2	13,9	19.2
161	B2018	204	13	30	AMPDR1	32,5	20,7	8	3
162	B2018	204	13	30	AMPDR1	24,3	19,8	6,5	2
163	B2018	204	13	30	AMPDR1	18,6	17	7,5	2.4
164	B2018	204	13	30	AMPDR1	18,7	15,6	5,7	1.2
165	B2018	204	13	30	AMPDR1	25,4	2,1	5,5	2.7
166	B2018	204	13	30	AMPDR1	14	10,7	5,4	0.7
167	B2018	204	13	30	AMPDR1	14,6	12,9	4,2	0.5
168	B2018	204	13	30	AMPDR1	14,7	10	4	0.4
169	B2018	204	13	30	AMPDR1	17,8	8,7	2,6	0.3
170	B2018	204	13	30	AMPAUTR	26,4	22,6	9	6.1
171	B2018	204	13	30	PSGROS	55,3	48,4	5,9	20.8
172	B2018	204	14	40	AMPDR1	42,1	26	12,8	6.7
173	B2018	204	14	40	AMPDR1	26	18,9	8,1	2.6
174	B2018	204	14	40	AMPDR1	26,2	11,8	6	1.5
175	B2018	204	14	40	AMPDR1	22,8	18,8	8,6	2.4
176	B2018	204	14	40	AMPDR1	21,6	15,1	9,7	2
177	B2018	204	14	40	AMPDR1	16,4	15,3	7	1.3
178	B2018	204	14	40	PSGROS	38,3	22,6	4,7	5.7
179	B2018	204	14	40	PSGROS	26,7	22,1	6	3.7
180	B2018	204	14	40	PGMIFIN	23,5	17,8	5,4	1.9
181	B2018	204	14	40	PGMIFIN	31,7	19,8	3,8	2.8
182	B2018	204	21	40	AMPDR1	37,2	23,5	7,6	4.7
183	B2018	204	21	40	PSGROS	39,4	28,7	9,8	11.4
184	B2018	204	21	40	AMPDR1	41,6	21,6	9	5.1
185	B2018	204	21	40	AMPDR1	31,8	27,1	5	3.5
186	B2018	204	21	40	PC-	26	16,9	3	1.2
187	B2018	204	21	40	PRETS	26,3	23,7	3	1.4
188	B2018	204	21	40	PRETS	49,4	35,5	4,5	4.3
189	B2018	204	21	40	PRETS	34,3	22,5	4,7	1.9
190	B2018	204	21	40	PCENGOB	32,8	21,9	4,7	2.8
191	B2018	204	09	50	AMPDR1	104,5	55,3	13,4	66.7
192	B2018	204	09	50	AMPDR1	63	45,6	9,4	21.6
193	B2018	204	09	50	AMPDR1	54,7	41	16,3	31.6
194	B2018	204	09	50	AMPDR1	50,6	54	9,6	18
195	B2018	204	09	50	AMPDR1	36	17	12,5	4.8
196	B2018	204	09	50	AMPDR1	42	33,9	23,6	29
197	B2018	204	09	50	AMPDR1	28,2	27,4	5,8	4.6
198	B2018	204	09	50	AMPDR1	30,2	20	6,8	2.7
199	B2018	204	09	50	AMPDR1	28,8	4,8	8,9	3.2
200	B2018	204	09	50	AMPDR1	21,7	16,9	6,6	1.4
201	B2018	204	09	50	AMPDR1	18,6	15,8	5,7	1.6
202	B2018	204	09	50	AMPDR1	28,8	10,8	4,5	1
203	B2018	204	09	50	AMPDR1	2,5	1,5	5,4	1
204	B2018	204	09	50	TCA	21,4	14,1	9,2	1.5
205	B2018	204	09	50	AMPDR1	22,7	9	4,4	0.5
206	B2018	204	09	50	PC-	17,8	13,8	4,6	1.4
207	B2018	204	09	50	PGMIFIN	48	31,8	6	9.2
208	B2018	204	09	50	PGMIFIN	35,6	22,2	5,9	4.4
209	B2018	204	09	50	PGMIFIN	19,5	19,4	5,1	2
210	B2018	204	09	50	PCGROSCN	52,5	43,3	6,3	16.8
211	B2018	204	09	50	MICACMIFIN	71	31,3	5,6	18.4
212	B2018	204	11	30	MICACMIFIN	61,2	53	6,3	15.2
213	B2018	204	11	30	PGFINLF	37,7	20,8	5,4	5.1
214	B2018	204	12	40	AMPDR1	77,7	60	12,4	51.8
215	B2018	204	12	40	AMPDR1	48,6	36,5	19	21.1
216	B2018	204	12	40	AMPDR1	57,4	40,326	15,9	25.2
217	B2018	204	12	40	AMPDR1	39	15,7	16,2	1.7
218	B2018	204	12	40	AMPDR1	31,2	26,7	13,3	6.9
219	B2018	204	12	40	AMPDR1	33,3	27	10,5	5.1
220	B2018	204	12	40	AMPDR1	30,6	15,2	9	2.2
221	B2018	204	12	40	AMPDR1	21,5	15,1	4	1.3
222	B2018	204	12	40	AMPDR1	20,2	15,5	5,9	1.3
223	B2018	204	12	40	AMPDR1	26,2	15,3	6,2	1.1
224	B2018	204	12	40	AMPDR1	24,2	13,3	5,3	1.3
225	B2018	204	12	40	AMPDR1	47,5	34,1	12,6	15.4
226	B2018	204	12	40	AMPDR1	50,8	31	15,7	14.4
227	B2018	204	12	40	PGFINTN	21,2	16,6	4,6	1.9
228	B2018	204	12	40	PCMIFIN	22,7	15,4	3,3	1.5
229	B2018	204	12	40	PGMIFIN	25,8	15,4	9	2.2
230	B2018	204	21	30	AMPDR1	36,4	31,8	5	3.4
231	B2018	204	21	30	AMPDR1	34,6	24,2	10,4	7
232	B2018	204	21	30	AMPDR1	25,7	22,7	5,7	1.7
233	B2018	204	21	30	AMPDR1	25,5	17,2	9,5	2.2
234	B2018	204	21	30	AMPDR1	27,2	22,7	3,8	2
235	B2018	204	21	30	AMPDR1	32	17	6,7	1.6
236	B2018	204	21	30	AMPDR1	21,2	16,5	4,7	1.1
237	B2018	204	21	30	AMPDR1	22,5	17	3	0.8
238	B2018	204	21	30	AMPDR1	22,6	1,4	2,7	0.6
239	B2018	204	21	30	AMPDR1	17	11,1	4	0.5
240	B2018	204	21	30	AMPDR1	15	13	7,5	1
241	B2018	204	21	30	AMPAUTR	24	18	10	2.2
242	B2018	204	21	30	PGFINLF	23,8	16,7	6,9	3
243	B2018	204	21	30	PGFINLF	34,3	32,3	6,9	6
244	B2018	204	21	30	PCCRUENG	27	26,4	4,7	3
245	B2018	204	21	30	PCCRUENG	27,8	22,5	5,1	3.6
246	B2018	204	21	30	PARFINA	16,1	13,9	2,1	0.6
247	B2018	204	21	30	PSGROS	39	36,3	7,3	9.7
248	B2018	204	24	20	AMPDR1	59,7	39,6	14,8	33.4
249	B2018	204	24	20	AMPDR1	42	15,3	21,6	7.4
250	B2018	204	24	20	MICACB	51,5	40,4	6,5	24.2
251	B2018	204	24	20	PGFINLF	28,3	22,8	5,4	4.8
252	B2018	204	28	20	AMPDR1	31,9	14,3	6,6	2
253	B2018	204	28	20	MICACMIFIN	54,5	34	16,7	15.9
254	B2018	204	22	30	AMPDR1	166	160	19,3	555.5
255	B2018	204	22	30	AMPDR1	121,3	80,4	26,7	191.3
256	B2018	204	22	30	PCMIFIN	41,4	20	5,4	5.1
257	B2018	204	17	40	AMPDR1	82,3	64,1	27,7	125.9
258	B2018	204	17	40	AMPDR1	63	33	2,6	44.4
259	B2018	204	17	40	AMPDR1	50,9	37	1,6	10.6
260	B2018	204	17	40	AMPDR1	34,6	20,3	6,7	3.5
261	B2018	204	17	40	AMPDR1	25,4	21,4	4,8	2.3
262	B2018	204	17	40	AMPDR1	23,1	14,7	5	1.1
263	B2018	204	17	40	AMPDR1	27,3	24,3	6,5	3.7
264	B2018	204	17	40	AMPDR1	21,2	20,8	4,5	1.6
265	B2018	204	17	40	AMPDR1	26,3	16,7	4,1	1.2
266	B2018	204	17	40	AMPDR1	21	12	5,6	1.1
267	B2018	204	17	40	AMPDR1	21,4	12,7	4	0.9
268	B2018	204	17	40	AMPDR1	49,8	18,9	11,8	9.3
269	B2018	204	17	40	PCMIFIN	33,6	20,5	8	5.1
270	B2018	204	17	40	PGFINLF	37,5	28,5	4,5	6.3
271	B2018	204	17	40	PSGROS	32	21,4	4,4	4.7
272	B2018	204	17	40	PGMIFIN	46,4	29,8	4,3	8.3
273	B2018	204	09	30	AMPDR1	78,9	41	17,5	47
274	B2018	204	09	30	AMPDR1	60,7	29,6	18,7	15.6
275	B2018	204	09	30	AMPDR1	34	29,6	13,2	8.6
276	B2018	204	09	30	AMPDR1	35,3	20,4	6	3
277	B2018	204	09	30	AMPDR1	31	23	9,4	3.5
278	B2018	204	09	30	AMPDR1	24,3	15,7	3,6	1
279	B2018	204	09	30	AMPDR1	22,4	19,5	4	1.3
280	B2018	204	09	30	AMPDR1	24,9	15,5	6,8	1.5
281	B2018	204	09	30	AMPDR1	17,1	14,5	9,8	1
282	B2018	204	09	30	PSGROS	19,5	15,5	7,1	2.2
283	B2018	204	09	30	PSGROS	15,5	14,8	6	1.5
284	B2018	204	09	30	PGFINLF	29,1	21,4	4,5	3.2
285	B2018	204	17	30	AMPDR1	71,5	47,2	17,4	40.8
286	B2018	204	30	20	AMPDR1	48,5	35	14,8	25.1
287	B2018	204	06	40	AMPDR1	32,5	26,5	12,7	13.7
288	B2018	204	08	30	AMPDR1	48,2	37,5	14,3	19.7
289	B2018	204	08	30	PCMIFIN	17,5	16,1	10,1	2.8
290	B2018	204	18	40	MICACB	33,5	26,5	11,5	14.5
291	B2018	204	19	30	AMPDR1	18,9	17,3	18,7	1.9
292	B2018	204	14	40	AMPDR1	35,4	19	9,1	3.7
293	B2018	204	14	40	PCGROS	29,8	23,3	6,2	4.2
294	B2018	204	16	20	AMPDR1	34,5	34	7,9	7
295	B2018	204	16	20	AMPDR1	34	19,5	10	4.5
296	B2018	204	16	20	AMPDR1	24	10,7	6,7	1
297	B2018	204	16	20	PSGROS	36,3	31,6	6,8	8.4
298	B2018	204	17	30	AMPDR1	32,7	16	6,8	2.9
299	B2018	204	17	30	PCMIFIN	59	51,6	9	29.7
300	B2018	204	05	30	AMPDR1	52,8	21	14	10.9
301	B2018	204	05	30	AMPDR1	26	21	5,7	3.2
302	B2018	204	05	30	AMPDR1	28,7	21,5	11	5.6
303	B2018	204	05	30	AMPDR1	24,5	21,3	9	2.5
304	B2018	204	05	30	AMPDR1	27,5	21,3	9,8	3.9
305	B2018	204	05	30	AMPDR1	27,6	15,4	8,2	3.5
306	B2018	204	05	30	AMPDR1	20,5	19,1	2,5	1.2
307	B2018	204	05	30	AMPDR1	22	17,7	6,8	2
308	B2018	204	05	30	AMPDR1	19,6	14,6	5	1.1
309	B2018	204	05	30	AMPDR1	22,6	14,4	6	1.2
310	B2018	204	05	30	AMPDR1	18,4	13,3	4,3	1.1
311	B2018	204	05	30	AMPDR1	17,2	11,6	4,5	0.6
312	B2018	204	05	30	AMPDR1	14	11,2	3,5	0.5
313	B2018	204	05	30	AMPDR1	14,8	10,1	3,5	0.3
314	B2018	204	05	30	AMPDR1	14,8	10	5,5	0.5
315	B2018	204	05	30	AMPAUTR	27	16	7,8	2.5
316	B2018	204	05	30	MICACMIFIN	70	24,5	9,2	19.3
317	B2018	204	05	30	PGFINH	54,5	14,3	8	5.9
318	B2018	204	05	30	MICACMIFIN	16	13	10	1.5
319	B2018	204	05	30	PCCRU	38,7	35	5,2	6.2
320	B2018	204	05	30	MICACG	45	31,8	7,5	10.6
321	B2018	204	09	40	AMPDR1	87,7	46,3	15,9	88.4
322	B2018	204	09	40	AMPDR1	46,1	24,4	1,2	8.3
323	B2018	204	09	40	AMPDR1	39,6	17,7	11,5	5
324	B2018	204	09	40	PCCRUENG	39	25	5,3	3.3
325	B2018	204	09	40	PCCRUENG	22,5	19,5	4,7	1.7
326	B2018	204	09	40	AMPDR1	17,3	12,5	4,6	0.8
327	B2018	204	09	40	MICACMIFIN	20	16,8	5	1.8
328	B2018	204	09	40	PSGROS	64,1	38	6,6	15.7
329	B2018	204	09	40	PSGROS	25,8	18,8	11	45
330	B2018	204	09	40	PSGROS	26	7,8	7	4.3
331	B2018	204	09	40	PGMIFIN	29	22,3	6	4
332	B2018	204	09	40	MICACMIFIN	26	18,8	5,6	2.2
333	B2018	204	05	40	AMPDR1	39,5	27,5	12,2	10.3
334	B2018	204	05	40	AMPDR1	20,4	16,2	11,5	3
335	B2018	204	05	40	AMPDR1	27	20,4	6,3	1.7
336	B2018	204	05	40	AMPDR1	16,8	17	5,5	1.1
337	B2018	204	05	40	AMPDR1	18,1	13,7	7	1.1
338	B2018	204	05	40	AMPDR1	7,3	13,9	2,8	0.6
339	B2018	204	05	40	PCMIFIN	27,3	17,7	9,8	2.3
340	B2018	204	13	70	AMPDR1	126,2	105,2	22,4	242.7
341	B2018	204	13	70	AMPDR1	58,3	49,1	7,7	12.9
342	B2018	204	13	70	AMPDR1	27,1	7,3	8,8	2.3
343	B2018	204	13	70	AMPDR1	29	11,9	11	1.9
344	B2018	204	13	70	AMPDR1	20,5	16,8	0,5	1.5
345	B2018	204	13	70	AMPDR1	14,1	12,1	3	0.3
346	B2018	204	03	20	AMPDR1	39,7	39,1	9,3	8.3
347	B2018	204	03	20	AMPDR1	35,8	31,8	7,3	5.8
348	B2018	204	03	20	AMPDR1	54,6	16,3	7	4.3
349	B2018	204	03	20	AMPDR1	37,4	13,7	14,4	7.8
350	B2018	204	03	20	AMPDR1	32,5	22,4	11	6.6
351	B2018	204	03	20	AMPDR1	45,1	23,3	5,5	3.7
352	B2018	204	03	20	AMPDR1	27	26,4	7,7	3.8
353	B2018	204	03	20	AMPDR1	33,2	28	3,5	3.9
354	B2018	204	03	20	AMPDR1	24	17	13,2	4.3
355	B2018	204	03	20	AMPDR1	20,5	20,2	8,7	3
356	B2018	204	03	20	AMPDR1	18,2	17,1	7,3	1.4
357	B2018	204	03	20	AMPDR1	24	14,8	4,7	0.9
358	B2018	204	03	20	AMPDR1	17,8	17	4,5	0.8
359	B2018	204	03	20	AMPDR1	14	13,5	5,5	0.8
360	B2018	204	03	20	AMPDR1	15,7	14,9	3,6	0.5
361	B2018	204	03	20	AMPDR1	14,2	12,3	4	0.5
362	B2018	204	03	20	PG-	20	17,5	5,3	2.4
363	B2018	204	03	20	PEINTA	27,4	19,6	3,5	2.5
364	B2018	204	03	20	PEINTB	15	14	4,2	1
365	B2018	204	04	20	AMPDR1	26,5	18,6	6,7	2.7
366	B2018	204	04	20	AMPDR1	25,7	19,5	6,5	2.2
367	B2018	204	04	20	AMPDR1	17,5	12	2,8	0.4
368	B2018	204	04	20	AMPDR1	17,6	12,3	3,8	0.7
369	B2018	204	04	20	PCGROS	24,7	21,7	5,8	3.2
370	B2018	204	04	10	AMPDR1	74,6	52,1	11	33.9
371	B2018	204	04	10	AMPDR1	19	16,5	6,8	2
372	B2018	204	04	10	AMPDR1	16,5	16,5	3	0.5
373	B2018	204	04	10	PSGROS	17,5	15,2	16	1.5
374	B2018	204	03	10	AMPDR1	34,8	29,5	12,4	7.1
375	B2018	204	03	10	PEINTA	33	25,8	6,2	4.5
376	B2018	204	03	10	PGFINLF	17,8	14,6	4,6	1.6
377	B2018	204	07	20	AMPDR1	45,2	26,7	11,9	12.5
378	B2018	204	07	20	AMPDR1	21,8	18	7,2	2.7
379	B2018	204	07	20	AMPDR1	22,6	22,3	13,5	3.3
380	B2018	204	07	20	AMPDR1	18,8	9,1	6,3	0.8
381	B2018	204	07	20	PGFINLF	40,8	18,8	7,4	6.3
382	B2018	204	07	20	MICACG	39	24,5	5,8	5.6
383	B2018	204	07	20	PSGROS	33,5	25,8	7,4	5.9
384	B2018	204	08	10	AMPDR1	21,1	20,5	1,4	2.7
385	B2018	204	08	10	AMPDR1	21,7	21,5	5,5	1.5
386	B2018	204	08	10	PGFINLF	75	49,9	8	41.7
387	B2018	204	08	20	AMPDR1	31,5	26	8,2	5.1
388	B2018	204	08	20	AMPDR1	27	24	0,5	1.9
389	B2018	204	08	20	AMPDR1	15,8	13,3	4,3	0.7
390	B2018	204	08	20	PC-	28,1	14,6	4,7	1.2
391	B2018	204	08	20	PGFINLF	31,5	23,4	5,6	3.8
392	B2018	204	08	20	PSGROS	27,1	18	8,8	4.1
393	B2018	204	11	10	AMPDR1	84	44,1	28,4	86.4
394	B2018	204	11	10	AMPDR1	45,7	32,8	13	20
395	B2018	204	11	10	AMPDR1	57,3	24	25,3	28.1
396	B2018	204	11	10	AMPDR1	21,8	16,8	10	2.3
397	B2018	204	11	10	AMPDR1	15,3	15,1	4	0.8
398	B2018	204	11	10	AMPDR1	21,4	10,8	4,2	0.9
399	B2018	204	11	10	AMPDR1	17,7	9,8	7,6	1.1
400	B2018	204	11	10	AMPAUTR	44	29,7	11,5	12.2
401	B2018	204	11	10	PCCRUENG	17	15,6	7,3	1.5
402	B2018	204	11	10	PGMIFIN	45,6	19,8	3,8	2.9
403	B2018	204	11	10	PGMIFIN	33,5	18,1	3,7	1.7
404	B2018	204	11	10	PCENGOB	14,3	12,3	3,6	0.7
405	B2018	204	11	10	PG-	15,6	14,8	4	1.1
406	B2018	204	11	10	PSGROS	16,4	16,2	4,5	1.4
407	B2018	204	11	20	AMPDR1	75,8	59,4	30,5	173.9
408	B2018	204	11	20	AMPDR1	36,8	34,4	17,9	14.6
409	B2018	204	11	20	AMPDR1	26,1	24	13,5	6.1
410	B2018	204	11	20	AMPDR1	33,8	18,5	7,7	3
411	B2018	204	11	20	AMPDR1	23,4	21	16,2	6.1
412	B2018	204	11	20	AMPDR1	22,7	14,8	9,6	1.3
413	B2018	204	11	20	AMPDR1	18,7	9,4	11	1.4
414	B2018	204	11	20	AMPDR1	21,5	12	9,3	2
415	B2018	204	11	20	AMPDR1	16,7	16,5	4.6	0.8
416	B2018	204	11	20	AMPDR1	22,4	12,2	7,4	1.1
417	B2018	204	11	20	AMPDR1	19,4	12	4,5	0.7
418	B2018	204	11	20	AMPDR1	16,2	12,1	9,8	0.9
419	B2018	204	11	20	AMPDR1	16,5	10	4,5	0.7
420	B2018	204	11	20	AMPDR1	15,9	12	3,3	0.4
421	B2018	204	11	20	PC-	28,8	21	6	2.4
422	B2018	204	11	20	PCMIFIN	18	11,4	5,5	1.3
423	B2018	204	11	20	PCGROS	20,5	11	8,5	1.3
424	B2018	204	11	20	PSGROS	33	26	7,8	7.3
425	B2018	204	11	20	PSGROS	24,1	20,3	7,7	4.7
426	B2018	204	11	20	PGFINLF	40,6	18,8	13,3	2.2
427	B2018	204	13	60	AMPDR1	70,5	50	20,2	61.4
428	B2018	204	13	60	AMPDR1	63,6	49,5	14	41.9
429	B2018	204	13	60	AMPDR1	14,6	13,1	6,5	0.9
430	B2018	204	13	60	AMPDR1	14,6	13	2,7	0.3
431	B2018	204	13	60	TCA	36,7	16	11,5	5.8
432	B2018	204	13	60	PCENGOB	39,2	33,8	6	9.4
433	B2018	204	13	60	PCCRU	31,2	19,8	4,6	2.6
434	B2018	204	09	60	AMPDR1	22,3	7,4	11,6	1.3
435	B2018	204	09	60	PCCRUENG	36,3	32,7	8,2	9.4
436	B2018	204	09	60	AMPDR1	52,8	33,7	7,5	15.9
437	B2018	204	09	60	AMPDR1	15,5	15	3	0.7
438	B2018	204	09	60	AMPDR1	16	11,9	6,4	0.6
439	B2018	204	09	60	PSFINA	27,8	24,4	4,2	3.2
440	B2018	204	09	60	CPB-	17,3	11,5	3,8	0.7
441	B2018	204	17	60	AMPDR1	35,5	32	23	30.7
442	B2018	204	17	60	AMPDR1	38,6	30,5	15,5	20.1
443	B2018	204	17	60	AMPDR1	49,3	22,5	7,5	5.8
444	B2018	204	17	60	AMPDR1	27,2	22,7	6,2	2.1
445	B2018	204	17	60	AMPDR1	16,5	13,6	7,5	1.6
446	B2018	204	17	60	AMPDR1	19,9	11,6	4,1	0.4
447	B2018	204	17	60	AMPDR1	15,5	11,5	4,2	0.6
448	B2018	204	17	60	PGFINLF	47,6	27,8	10	10.9
449	B2018	204	17	60	PGFINLF	18,8	13,5	3,8	0.7
450	B2018	204	17	60	PSGROS	43,5	29,2	6,3	8.3
451	B2018	204	17	60	MICACG	35,4	22	7,8	7.8
452	B2018	204	19	10	AMPDR1	88,5	75,3	16,9	67.1
453	B2018	204	19	10	AMPDR1	32	25	6	3.8
454	B2018	204	19	10	AMPDR1	31,4	19	6,5	2.8
455	B2018	204	19	10	AMPDR1	38,7	21,7	4	2.8
456	B2018	204	19	10	AMPDR1	32,5	16,5	8	3.3
457	B2018	204	19	10	AMPDR1	25	13	16	2.6
458	B2018	204	19	10	AMPDR1	19,9	19,8	5,3	1.5
459	B2018	204	19	10	AMPDR1	21,5	18,4	11,4	2.9
460	B2018	204	19	10	AMPDR1	20,5	12	16,1	1
461	B2018	204	19	10	AMPDR1	19,5	14,3	4	0.6
462	B2018	204	19	10	AMPDR1	14	11	6,5	0.6
463	B2018	204	19	10	AMPDR1	15	14,4	7,3	1.3
464	B2018	204	19	10	AMPDR1	19,5	13,5	7,3	1.3
465	B2018	204	19	10	PCCRUENG	53	46,4	7,8	20
466	B2018	204	19	10	PCMIFIN	33,3	22,2	6	5.3
467	B2018	204	19	10	PCMIFIN	24,3	18	7,3	1.7
468	B2018	204	19	10	PGFINLF	46,7	44,6	7,3	18.4
469	B2018	204	19	10	PSGROS	48,2	30,5	1,5	12.4
470	B2018	204	19	10	MICACB	50,2	43,2	8,5	17
471	B2018	204	12	10	PCMIFIN	26	23,7	5,8	2.7
472	B2018	204	07	10	AMPDR1	97	80,2	15,7	120.8
473	B2018	204	07	10	AMPDR1	41,3	30	6,6	7.4
474	B2018	204	07	10	AMPDR1	31	24,7	16,4	7.6
475	B2018	204	07	10	AMPDR1	25,2	21,1	11	3.1
476	B2018	204	07	10	AMPDR1	39,8	12	6,7	2.4
477	B2018	204	07	10	AMPDR1	27,5	16	12,3	2.2
478	B2018	204	07	10	AMPDR1	23,2	13,8	5,5	1.2
479	B2018	204	07	10	AMPDR1	21,4	14,2	6,5	1.2
480	B2018	204	07	10	AMPDR1	14,5	13,7	11,4	1.6
481	B2018	204	07	10	AMPDR1	16,6	14,7	5	0.8
482	B2018	204	07	10	AMPDR1	16,3	12,8	6,7	1
483	B2018	204	07	10	PCENGOB	18,1	17,5	5,7	1.7
484	B2018	204	07	10	PCMIFIN	27	18,2	5,4	2.7
485	B2018	204	07	10	PSGROS	33,6	19,7	4,2	3.2
486	B2018	204	19	20	AMPDR1	61,6	31,2	10,5	13.1
487	B2018	204	19	20	AMPDR1	33	25,5	20,5	12.6
488	B2018	204	19	20	AMPDR1	40,2	25,3	11,8	6.3
489	B2018	204	19	20	AMPDR1	30	17,7	6,9	2.7
490	B2018	204	19	20	AMPDR1	28,5	13,5	4	1
491	B2018	204	19	20	AMPDR1	27,5	17,6	5,9	1.5
492	B2018	204	19	20	AMPDR1	23,4	16	4,5	0.9
493	B2018	204	19	20	AMPDR1	25	13,5	4,2	1.1
494	B2018	204	19	20	AMPDR1	14,9	8,7	7,8	0.8
495	B2018	204	19	20	AMPDR1	12,5	12	3	0.3
496	B2018	204	19	20	AMPDR1	15,3	12,7	2,6	0.2
497	B2018	204	19	20	AMPDR1	17,7	5	17,4	0.4
498	B2018	204	19	20	PCCRU	48,6	34	8	9.8
499	B2018	204	19	20	PCIT	43,8	27,8	8,7	7.6
500	B2018	204	19	20	PGFINLF	59	35,3	6	16.2
501	B2018	204	19	20	PCENGOB	30,7	16,8	4,4	1.6
502	B2018	204	20	10	AMPDR1	95,6	82	20,5	205.3
503	B2018	204	20	10	AMPDR1	64,2	45,8	24,1	64.7
504	B2018	204	20	10	AMPDR1	51,7	37,3	18,4	21.8
505	B2018	204	20	10	AMPDR1	35,7	26,7	7,2	4.8
506	B2018	204	20	10	AMPDR1	37,7	15,4	6,6	4.4
507	B2018	204	20	10	AMPDR1	23,5	15	8	2.2
508	B2018	204	20	10	AMPDR1	15,8	13,1	6,5	1.1
509	B2018	204	20	10	AMPDR1	19,5	18,9	5,6	1.7
510	B2018	204	20	10	AMPDR1	30,7	25,5	7,6	5.6
511	B2018	204	20	10	AMPDR1	21	20	7	1.7
512	B2018	204	20	10	AMPDR1	33,9	11,8	8,1	1.6
513	B2018	204	20	10	AMPDR1	30,2	12,1	11	1.1
514	B2018	204	20	10	AMPDR1	15,4	14	10,6	0.9
515	B2018	204	20	10	AMPDR1	17,8	11,5	7,2	0.9
516	B2018	204	20	10	AMPDR1	23,4	17	4,5	1.8
517	B2018	204	20	10	AMPDR1	22,2	16,3	4,6	1.4
518	B2018	204	20	10	AMPDR1	17,5	12,5	3,4	0.6
519	B2018	204	20	10	AMPDR1	20,6	12,7	6,5	0.8
520	B2018	204	20	10	AMPDR1	19,6	11,6	3,7	0.5
521	B2018	204	20	10	AMPDR1	14,7	8,9	6,2	0.5
522	B2018	204	20	10	AMPDR1	16,6	11	2,7	0.3
523	B2018	204	20	10	AMPDR1	10,8	4	2,6	0.1
524	B2018	204	20	10	AMPDR1	9	3,6	1,4	0.1
525	B2018	204	20	10	PEINTB	19,6	14,1	3,3	1.2
526	B2018	204	20	10	PGMIFIN	19,4	14,8	8,1	2.8
527	B2018	204	20	10	PGFINLF	54	23,8	6,8	13.4
528	B2018	204	20	10	PGFINLF	28	15,7	4,6	1.9
529	B2018	204	12	20	AMPDR1	86,5	75,9	27,6	142.6
530	B2018	204	12	20	AMPDR1	21,7	17	9	3.1
531	B2018	204	12	20	AMPDR1	18,3	11,7	5	0.9
532	B2018	204	12	20	AMPDR1	15,9	14	5,4	1
533	B2018	204	12	20	AMPDR1	17	14,6	2,5	0.5
534	B2018	204	12	20	AMPDR1	18	12,5	5	1.1
535	B2018	204	12	20	AMPDR1	16,1	13,6	5,7	0.9
536	B2018	204	12	20	AMPDR1	16,5	11,5	4,7	0.5
537	B2018	204	12	20	AMPDR1	13	12	6,6	0.8
538	B2018	204	12	20	PCCRU	32,8	28,9	6,4	4.1
539	B2018	204	12	20	PCCRU	18	14,5	4,7	1.2
540	B2018	204	12	20	PG-	18	14	5,9	1.5
541	B2018	204	23	20	AMPDR1	68,4	39,2	5,2	25.4
542	B2018	204	23	20	AMPDR1	33,4	18,1	14,2	7.4
543	B2018	204	23	20	AMPDR1	40	28,6	10,7	8.2
544	B2018	204	23	20	AMPDR1	44,3	20,8	6,3	3.6
545	B2018	204	23	20	AMPDR1	31,2	19,5	8,5	4
546	B2018	204	23	20	AMPDR1	36,6	12,9	4,9	2
547	B2018	204	23	20	AMPDR1	27	19,1	4,5	2.4
548	B2018	204	23	20	AMPDR1	24,1	14,8	4	1.2
549	B2018	204	23	20	AMPDR1	19,5	17	8,4	1.5
550	B2018	204	23	20	AMPDR1	21,4	9,4	8,8	1.3
551	B2018	204	23	20	AMPDR1	24,8	10,7	4,5	0.8
552	B2018	204	23	20	AMPDR1	18	11,6	2	0.3
553	B2018	204	23	20	AMPDR1	12,3	8,3	9	0.6
554	B2018	204	23	20	AMPDR1	17,1	13	2,7	0.5
555	B2018	204	23	20	PGFINLF	21,7	11	4	0.9
556	B2018	204	23	20	MICACMIFIN	65	28,2	6,1	12.7
557	B2018	204	24	10	AMPDR1	50,2	34,2	9,8	16.1
558	B2018	204	24	10	AMPDR1	47,4	37,3	15,7	25.2
559	B2018	204	24	10	AMPDR1	35,7	30,6	11,3	8.7
560	B2018	204	24	10	AMPDR1	46,1	19,5	13	11.7
561	B2018	204	24	10	AMPDR1	28,4	25	10,3	6.4
562	B2018	204	24	10	AMPDR1	17,3	16	9,4	1.4
563	B2018	204	24	10	AMPDR1	19,7	13,5	5	0.8
564	B2018	204	24	10	AMPDR1	16,1	13,2	5,3	0.9
565	B2018	204	24	10	AMPDR1	14,3	12	3,3	0.6
566	B2018	204	24	10	AMPDR1	12,2	12	5,5	0.8
567	B2018	204	24	10	AMPDR1	13,4	14,1	3,7	0.6
568	B2018	204	24	10	PGFINLF	25,8	17,5	5,8	3.1
569	B2018	204	24	10	PGFINLF	25,4	28	6,7	5.4
570	B2018	204	24	10	PCGROS	34,4	31,6	7,8	10.8
571	B2018	204	24	10	PCGROS	24	15,4	7	2.6
572	B2018	204	24	10	MICACG	26,4	21,5	10,9	8.8
573	B2018	204	24	10	PGFINLF	15,6	8	7,9	1.1
574	B2018	204	15	10	AMPDR1	47,6	31,9	9,2	12.4
575	B2018	204	15	10	AMPDR1	24,4	17,7	14,2	7.4
576	B2018	204	15	10	AMPDR1	36,8	26,5	8,6	6.8
577	B2018	204	15	10	AMPDR1	28,5	19,1	6,7	3.4
578	B2018	204	15	10	AMPDR1	32,4	22,4	7,4	3.8
579	B2018	204	15	10	AMPDR1	22,5	22,1	4,2	1.6
580	B2018	204	15	10	AMPDR1	19,5	17	8,4	2.4
581	B2018	204	15	10	AMPDR1	19,6	14,1	13,7	3.4
582	B2018	204	15	10	AMPDR1	21,9	18,8	5,1	1.5
583	B2018	204	15	10	AMPDR1	22,7	16,5	6,4	2.9
584	B2018	204	15	10	AMPDR1	20,2	14,2	9,9	2.2
585	B2018	204	15	10	AMPDR1	22	17,1	6,1	1.7
586	B2018	204	15	10	AMPDR1	39	21,2	5,2	3
587	B2018	204	15	10	AMPDR1	23,6	10	6,7	1
588	B2018	204	15	10	AMPDR1	25,9	16	2,7	0.7
589	B2018	204	15	10	AMPDR1	23,7	7	14,3	1
590	B2018	204	15	10	AMPDR1	18,3	15,6	5	1.2
591	B2018	204	15	10	AMPDR1	18,9	12,1	7	1.2
592	B2018	204	15	10	AMPDR1	21,4	11,8	4,3	0.7
593	B2018	204	15	10	AMPDR1	17	14,7	3,8	0.7
594	B2018	204	15	10	AMPDR1	12	10,2	12	1.5
595	B2018	204	15	10	AMPDR1	15,4	11	6	1.7
596	B2018	204	15	10	AMPDR1	13,9	12,6	5,6	0.7
597	B2018	204	15	10	PARFINA	17,9	12,9	2,8	0.8
598	B2018	204	28	10	AMPDR1	70,2	56,9	21,8	68.4
599	B2018	204	28	10	AMPDR1	22,2	17,9	15,9	5.7
600	B2018	204	28	10	AMPDR1	19,9	13,4	3,7	0.6
601	B2018	204	28	10	AMPDR1	30	27,6	8,9	6.4
602	B2018	204	28	10	AMPDR1	22	14,2	3,8	0.8
603	B2018	204	28	10	AMPDR1	10,5	7,5	2,9	0.1
604	B2018	204	28	10	PSGROS	20,2	18,5	7,8	2.6
605	B2018	204	28	10	PCMIFIN	13,5	12,8	5,6	0.7
606	B2018	204	28	10	PCMIFIN	27	20,3	5,6	2.7
607	B2018	204	28	10	PGFINLF	20,3	17,4	5,4	2.7
608	B2018	204	28	10	PGFINLF	27,5	19,2	6,3	3.3
609	B2018	204	28	10	PGFINLF	29	15,4	3,5	1.6
610	B2018	204	28	10	PGFINLF	61	47,2	5,4	15.1
611	B2018	204	15	20	AMPDR1	65,5	63,7	17,6	92.8
612	B2018	204	15	20	AMPDR1	39,9	39,1	5,3	9.3
613	B2018	204	15	20	AMPDR1	43,3	28	10	8.6
614	B2018	204	15	20	AMPDR1	32,9	20,9	9,1	6.8
615	B2018	204	15	20	AMPDR1	35,9	28,2	6,5	7.4
616	B2018	204	15	20	AMPDR1	23,8	23,4	13,1	4.9
617	B2018	204	15	20	AMPDR1	28,9	21,6	7,3	3.7
618	B2018	204	15	20	AMPDR1	20,6	18,4	3,9	1.3
619	B2018	204	15	20	AMPDR1	24,6	17,6	3,5	1.5
620	B2018	204	15	20	AMPDR1	22,2	14	4,5	1.2
621	B2018	204	15	20	AMPDR1	18,5	13	8,8	1.9
622	B2018	204	15	20	AMPDR1	19	16	6	1.3
623	B2018	204	15	20	AMPDR1	22,8	16	3,3	0.9
624	B2018	204	15	20	AMPDR1	23	13,5	3	0.8
625	B2018	204	15	20	AMPDR1	17,5	15,5	4,1	0.6
626	B2018	204	15	20	PEINTB	14	14	4,1	0.8
627	B2018	204	15	20	TCA	36,4	26,6	7,5	5.8
628	B2018	204	23	10	AMPDR1	38,6	31,7	4,6	5.7
629	B2018	204	23	10	AMPDR1	56,4	30,3	21,2	27.8
630	B2018	204	23	10	AMPDR1	41,4	33,6	12,2	16.6
631	B2018	204	23	10	AMPDR1	21,2	18,9	16,7	6.6
632	B2018	204	23	10	AMPDR1	27,9	17	9,2	3.4
633	B2018	204	23	10	AMPDR1	28,8	18,2	4,3	2
634	B2018	204	23	10	AMPDR1	29,2	15,5	3,8	1.4
635	B2018	204	23	10	AMPDR1	26	14,5	3	0.9
636	B2018	204	23	10	AMPDR1	23,4	17,7	6,5	1.9
637	B2018	204	23	10	AMPDR1	23,1	10,2	10	1.4
638	B2018	204	23	10	AMPDR1	23,1	16	17,1	1.8
639	B2018	204	23	10	AMPDR1	17	16,6	8,3	1.9
640	B2018	204	23	10	AMPDR1	21,2	14,6	9,4	1.7
641	B2018	204	23	10	AMPDR1	20,6	14,2	4,2	0.8
642	B2018	204	23	10	AMPDR1	16,7	9,5	4	0.4
643	B2018	204	23	10	AMPDR1	15,9	12,6	6	0.7
644	B2018	204	23	10	PCMIFIN	31,7	26,5	6,9	4.9
645	B2018	204	23	10	PCCRU	15,1	8,6	2,9	0.4
646	B2018	204	23	10	PCCRU	26,7	18,6	10	4.9
647	B2018	204	14	20	AMPDR1	47,1	35,7	17,8	38.2
648	B2018	204	14	20	AMPDR1	50,9	31	8,3	11.4
649	B2018	204	14	20	AMPDR1	22,8	18	9,1	4
650	B2018	204	14	20	AMPDR1	18,1	12,5	5	0.9
651	B2018	204	14	20	AMPDR1	17,1	11,5	4,6	0.6
652	B2018	204	14	20	PCCRU	54,9	41,8	5,7	18.9
653	B2018	204	14	20	PCMIFIN	17,8	14,8	4,9	1.4
654	B2018	204	22	20	AMPDR1	112,1	42,5	31,1	171.4
655	B2018	204	22	20	AMPDR1	44,9	36,5	14,1	32.6
656	B2018	204	22	20	AMPDR1	51,9	50,9	19,7	56.1
657	B2018	204	22	20	AMPDR1	34,2	22,1	28,8	16
658	B2018	204	22	20	AMPDR1	46,5	28,8	5,1	5.7
659	B2018	204	22	20	AMPDR1	31,1	27,4	4,4	3.9
660	B2018	204	22	20	AMPDR1	37,1	26	4	5.2
661	B2018	204	22	20	AMPDR1	31,6	26,7	11	5.8
662	B2018	204	22	20	AMPDR1	34	16,5	12	5.1
663	B2018	204	22	20	AMPDR1	23,7	20,1	12,6	7.3
664	B2018	204	22	20	AMPDR1	36,4	12	7	4.1
665	B2018	204	22	20	AMPDR1	21,1	20,5	4,3	2.1
666	B2018	204	22	20	AMPDR1	31,6	12	6	1.5
667	B2018	204	22	20	AMPDR1	21	20	12	0.4
668	B2018	204	22	20	AMPDR1	20	15,6	6,4	0.9
669	B2018	204	22	20	AMPDR1	18,1	13,5	4,7	0.5
670	B2018	204	22	20	AMPDR1	16,7	13,6	4,7	0.9
671	B2018	204	22	20	AMPDR1	28,3	13	4,4	1.4
672	B2018	204	22	20	AMPDR1	22,2	16,9	5,1	1.7
673	B2018	204	22	20	AMPDR1	21	9	4,8	0.9
674	B2018	204	22	20	AMPDR1	17	12	4,3	1
675	B2018	204	22	20	AMPDR1	15,7	12,5	2,3	0.4
676	B2018	204	22	20	AMPDR1	25,1	4,6	4,7	0.7
677	B2018	204	22	20	AMPDR1	18,1	13,6	4,4	0.7
678	B2018	204	22	20	AMPDR1	13,4	11,5	3,4	0.1
679	B2018	204	22	20	AMPDR1	16,1	12	7,1	0.8
680	B2018	204	22	20	AMPDR1	16,5	9,9	3,5	0.5
681	B2018	204	22	20	AMPDR1	12,5	11,4	4,6	0.6
682	B2018	204	22	20	AMPDR1	19,5	12	2,5	0.4
683	B2018	204	22	20	AMPDR1	16	14	3,2	0.5
684	B2018	204	22	20	PGMIFIN	31	29,7	5,7	3.7
685	B2018	204	22	20	PCCRU	29,4	28?1	6,7	6.1
686	B2018	204	22	20	PSGROS	53,4	31,8	6	10.7
687	B2018	204	22	20	PSGROS	31,6	23,3	5,2	4.5
688	B2018	204	22	20	PARFINC	17,3	15,4	3,8	0.7
689	B2018	204	22	20	PARFINC	21,3	13,7	3,5	1.1
690	B2018	204	22	20	PARFINC	20,5	13,5	4	0.8
691	B2018	204	22	20	MICACG	61,8	60,5	11,5	47
692	B2018	204	17	20	AMPDR1	40,8	32,7	24	34.8
693	B2018	204	17	20	AMPDR1	40,1	29,9	8,7	7.4
694	B2018	204	17	20	PGFINLF	28,1	20,3	7	4.5
695	B2018	204	17	20	PGFINLF	21	14,5	4,1	1.9
696	B2018	204	17	20	PGFINLF	40	31,8	7,4	8.7
697	B2018	204	17	20	PCCRU	23,4	12,4	6,8	2.2
698	B2018	204	03	10	AMPDR1	52,1	47	8,2	17.3
699	B2018	204	03	10	AMPDR1	44,6	25,1	14,3	16.7
700	B2018	204	03	10	AMPDR1	29,2	26,3	15	12.3
701	B2018	204	03	10	AMPDR1	23,9	1,2	12	5.4
702	B2018	204	03	10	AMPDR1	18,3	16,2	7	2.1
703	B2018	204	03	10	AMPDR1	16,4	13,9	4	0.7
704	B2018	204	03	10	PCCRUENG	29,6	16,9	6,7	2.4
705	B2018	204	03	10	PGFINLF	36	24	6,1	5.5
706	B2018	204	03	10	PGFINLF	26,7	14,8	6,2	2
707	B2018	204	03	10	PSGROS	29	21,8	6	3.9
708	B2018	204	03	10	PSGROS	20,3	19,9	6,2	3
709	B2018	204	03	10	PSGROS	77,4	72	11,3	56.8
710	B2018	204	09	10	AMPDR1	78,6	55,7	15	85.1
711	B2018	204	09	10	AMPDR1	38,5	27,1	6,9	6.5
712	B2018	204	09	10	AMPDR1	21,5	14,6	7,2	2.8
713	B2018	204	09	10	AMPDR1	16	12,5	7,8	1.3
714	B2018	204	09	10	PG-	26	25	11	4.4
715	B2018	204	09	10	PCCRUENG	39,3	22,5	5,2	4.4
716	B2018	204	09	10	GROS-	73,2	48,5	12,7	43.1
717	B2018	204	10	10	AMPDR1	75	38,2	20,9	63.6
718	B2018	204	10	10	AMPDR1	45	37,7	17,1	14.5
719	B2018	204	10	10	AMPDR1	34,3	20	6,1	0.6
720	B2018	204	10	10	AMPDR1	44,2	26,8	7,5	6.6
721	B2018	204	10	10	AMPDR1	34,1	29,7	11,6	12.1
722	B2018	204	10	10	AMPDR1	34,4	14,6	7	3
723	B2018	204	10	10	AMPDR1	31	21	5	0.7
724	B2018	204	10	10	AMPDR1	38,7	24,2	5,6	2.5
725	B2018	204	10	10	AMPDR1	27,5	19,6	3,4	1.1
726	B2018	204	10	10	AMPDR1	21	18,3	6	1.5
727	B2018	204	10	10	AMPDR1	28,3	21,2	10,5	7.8
728	B2018	204	10	10	AMPDR1	22	16,5	6	1.6
729	B2018	204	10	10	AMPDR1	23,4	9,8	4	0.8
730	B2018	204	10	10	AMPDR1	29,7	12	3	0.7
731	B2018	204	10	10	AMPDR1	24	14	6,7	1.9
732	B2018	204	10	10	AMPDR1	17,3	13	8	1.7
733	B2018	204	10	10	AMPDR1	16,5	12,4	3,3	0.5
734	B2018	204	10	10	AMPDR1	14,4	12,7	3,1	0.5
735	B2018	204	10	10	AMPDR1	13	9,7	4	0.5
736	B2018	204	10	10	AMPDR1	12,3	7,1	2,1	0.1
737	B2018	204	10	10	MICACG	24	19,8	7	3.2
738	B2018	204	10	10	PGFINLF	48,1	31,2	6,6	11.2
739	B2018	204	10	10	PGFINLF	21,4	9,1	5,4	1.7
740	B2018	204	10	10	PGFINLF	21,1	12	6,4	1.8
741	B2018	204	09	20	AMPDR1	56,2	46,9	17,6	41.3
742	B2018	204	09	20	AMPDR1	71,2	68,3	15	58.1
743	B2018	204	09	20	AMPDR1	55,2	16,8	8,8	5.6
744	B2018	204	09	20	AMPDR1	38,4	36,1	13	21.3
745	B2018	204	09	20	AMPDR1	38	28	13	5.9
746	B2018	204	09	20	AMPDR1	30,2	26,7	11,6	4.6
747	B2018	204	09	20	AMPDR1	23,5	17,4	4,1	1.4
748	B2018	204	09	20	AMPDR1	20,9	13,7	12	1.4
749	B2018	204	09	20	AMPDR1	21,9	19	5,1	1.7
750	B2018	204	09	20	AMPDR1	23,4	14,9	6,7	1.5
751	B2018	204	09	20	AMPDR1	14,7	11	6	1.2
752	B2018	204	09	20	AMPDR1	19,6	13	4,7	0.9
753	B2018	204	09	20	AMPDR1	14,9	14,1	2,5	0.4
754	B2018	204	09	20	AMPDR1	13,9	11,6	7,5	1.1
755	B2018	204	09	20	AMPDR1	14,1	8,5	4,3	0.7
756	B2018	204	09	20	AMPDR1	8,7	4,8	2	0.1
757	B2018	204	09	20	PCCRU	17,1	13,6	7,5	1.7
758	B2018	204	09	20	PGFINLF	19,9	10,2	4	1.1
759	B2018	204	09	20	PGFINLF	23,7	19,3	5,4	2.5
760	B2018	204	09	20	CAMPB	42	36	6,4	7.8
761	B2018	204	13	10	AMPDR1	16,4	11	7,6	1
762	B2018	204	13	10	AMPDR1	113,2	87,6	19,7	262.3
763	B2018	204	13	10	PSGROS	78	66,6	8,7	54.9
764	B2018	204	13	10	PGFINLF	30,1	30	5,5	4.6
765	B2018	204	13	10	PGFINLF	16,5	11,9	6,3	1.4
766	B2018	204	13	20	AMPDR1	55,6	38,4	14,2	37
767	B2018	204	13	20	AMPDR1	31	13,3	9,6	3.1
768	B2018	204	13	20	AMPDR1	25,3	11,4	11,5	2.5
769	B2018	204	13	20	AMPDR1	17,4	11,4	6	0.7
770	B2018	204	13	20	AMPDR1	21,6	11,7	6,7	1.6
771	B2018	204	13	20	PGFINLF	21,7	10,3	5,9	1.7
772	B2018	204	13	20	PGFINLF	39,2	15,5	6,2	4.1
773	B2018	204	06	10	AMPDR1	31,1	29,2	12	6.9
774	B2018	204	06	10	AMPDR1	33	19,4	8	3.9
775	B2018	204	06	10	AMPDR1	27,4	15	6,7	2.7
776	B2018	204	06	10	AMPDR1	30,1	17,2	5	1.7
777	B2018	204	06	10	AMPDR1	20	17,3	4	1.3
778	B2018	204	06	10	AMPDR1	29,7	11,6	4	0.9
779	B2018	204	06	10	AMPDR1	17,1	12,8	3,2	0.6
780	B2018	204	06	10	AMPDR1	21,7	14,9	3,9	0.9
781	B2018	204	06	10	AMPDR1	19,4	15	4,2	0.6
782	B2018	204	06	10	AMPDR1	20,9	8,8	6	0.9
783	B2018	204	06	10	AMPDR1	16,3	12,5	4,7	0.7
784	B2018	204	05	20	TCA	42	35,3	18,7	26
785	B2018	204	05	20	AMPDR1	35,3	26,2	9	5.7
786	B2018	204	05	20	AMPDR1	21,1	20,4	3,6	1.3
787	B2018	204	05	20	AMPDR1	17,7	9,6	6	0.7
788	B2018	204	05	20	PCMIFIN	17,9	14,9	2,7	0.9
789	B2018	204	05	20	AMPDR1	17,3	15,3	8	1.4
790	B2018	204	05	20	AMPDR1	16,7	11,8	5,6	0.7
791	B2018	204	05	20	AMPDR1	15,8	12,2	8,2	2
792	B2018	204	05	20	AMPDR1	16	12,9	3,5	0.9
793	B2018	204	05	20	AMPDR1	15,4	13,5	4	0.6
794	B2018	204	05	20	AMPDR1	15,3	11	4,7	0.6
795	B2018	204	05	20	AMPDR1	18,7	11,5	6	1.3
796	B2018	204	05	20	AMPDR1	13,8	11,1	5,2	0.7
797	B2018	204	05	20	AMPDR1	13,5	10,2	5	0.6
798	B2018	204	05	20	AMPDR1	12,9	11,5	3	0.2
799	B2018	204	01	20	AMPDR1	42,8	14,4	9,6	4
800	B2018	204	01	20	AMPDR1	21,5	14,3	3,5	0.9
801	B2018	204	01	20	AMPDR1	17,9	12,4	4	0.7
802	B2018	204	01	20	AMPDR1	25,2	10,3	2,9	0.6
803	B2018	204	01	20	AMPDR1	14,3	13	7,4	0.8
804	B2018	204	01	20	PGFINLF	32	18,6	3,7	2.6
805	B2018	204	01	20	PCIT	38,2	17,4	12,5	8
806	B2018	204	27	10	AMPDR1	36	28,9	15,5	14.3
807	B2018	204	27	10	AMPDR1	26,9	23,7	7,1	4.1
808	B2018	204	27	10	AMPDR1	76,6	45,6	24,3	49
809	B2018	204	27	10	AMPDR1	49,8	36,9	24,4	25.8
810	B2018	204	27	10	PGFINLF	61,6	34,4	5,2	15.5
811	B2018	204	27	10	PGFINLF	30	18,7	5,6	2.8
812	B2018	204	02	10	AMPDR1	59,4	29,5	7,5	10.8
813	B2018	204	02	10	AMPDR1	47	25,5	5,4	5.2
814	B2018	204	02	10	AMPDR1	30,7	15,9	17,2	5.1
815	B2018	204	02	10	AMPDR1	34,3	14,3	8	3
816	B2018	204	02	10	AMPDR1	23,9	15,9	8	2.2
817	B2018	204	02	10	AMPDR1	13,3	13	12,9	2.7
818	B2018	204	02	10	AMPDR1	22,4	11	4,6	1.1
819	B2018	204	02	10	AMPDR1	20	13,5	12,1	2.8
820	B2018	204	02	10	AMPDR1	14,2	12,5	5,6	0.8
821	B2018	204	02	10	AMPDR1	14,5	12,7	3,7	0.5
822	B2018	204	02	10	AMPDR1	17,7	11	6,5	0.8
823	B2018	204	02	10	AMPDR1	16,3	11,8	5,3	0.7
824	B2018	204	02	10	AMPDR1	10,9	7,2	4,6	0.3
825	B2018	204	02	10	PGFINLF	46,1	31,6	7,2	9.7
826	B2018	204	18	20	AMPDR1	75,2	32	4,6	10.6
827	B2018	204	18	20	AMPDR1	60,1	50,9	24,2	63.4
828	B2018	204	18	20	AMPDR1	46,4	24,4	8,7	6.5
829	B2018	204	18	20	AMPDR1	35,6	19,9	5,7	3.7
830	B2018	204	18	20	AMPDR1	25,3	17,6	12	4.2
831	B2018	204	18	20	AMPDR1	33	12	19,4	7.5
832	B2018	204	18	20	AMPDR1	25	17,9	6,2	2.5
833	B2018	204	18	20	AMPDR1	21,9	16,9	6,3	2.2
834	B2018	204	18	20	AMPDR1	21,3	16,3	8,4	1.9
835	B2018	204	18	20	AMPDR1	17,4	15,4	5,8	1.3
836	B2018	204	18	20	AMPDR1	14,3	10,8	6,2	0.5
837	B2018	204	18	20	AMPDR1	18,3	15	3,5	0.7
838	B2018	204	18	20	AMPDR1	17,4	11,8	4,2	0.6
839	B2018	204	18	20	AMPDR1	19,2	13,1	4,1	0.9
840	B2018	204	18	20	AMPDR1	17	12,4	3	0.5
841	B2018	204	18	20	AMPDR1	13	10,6	4,7	0.5
842	B2018	204	18	20	AMPDR1	17,9	7,3	4,6	0.4
843	B2018	204	18	20	PSGROS	32,7	31,4	8,2	11.3
844	B2018	204	18	20	PSGROS	27,7	23,6	6,1	5.5
845	B2018	204	18	20	PCCRU	40,5	20,2	5,6	4
846	B2018	204	18	20	MICACMIFIN	51,9	37	6,4	12.6
847	B2018	204	18	20	PGFINLF	47,3	45,6	5,5	12
848	B2018	204	18	20	PGFINLF	55	43	6,1	15.6
849	B2018	204	18	20	PGFINLF	22,6	17,2	4,2	1.7
850	B2018	204	21	20	AMPDR1	67,2	57,1	22,9	94.4
851	B2018	204	21	20	AMPDR1	43,3	22	9,7	5.4
852	B2018	204	21	20	AMPDR1	19,9	10,4	11,9	2
853	B2018	204	21	20	AMPDR1	21,8	14,6	4,7	1.2
854	B2018	204	21	20	AMPDR1	18,8	14,8	6	1.2
855	B2018	204	21	20	AMPDR1	16	10,6	4,4	0.6
856	B2018	204	21	20	PGFINLF	15,2	14,4	5,4	0.9
857	B2018	204	21	20	PSGROS	27,7	22	5,6	4
858	B2018	204	21	20	PSGROS	23,6	19,6	6,6	4.5
859	B2018	204	21	20	PSGROS	23,3	22,4	6	4.2
860	B2018	204	21	20	AMPDR1	17,5	14,5	5,7	0.9
861	B2018	204	21	20	PGMIFIN	32,5	26,7	5,6	5.8
862	B2018	204	21	20	PGMIFIN	16,3	14,4	4,8	1.2
863	B2018	204	21	20	PGMIFIN	18,3	12	4,4	0.9
864	B2018	204	21	20	PGMIFIN	88	41	11,3	40.3
865	B2018	204	06	20	AMPDR1	22,7	11,6	15	2.9
866	B2018	204	06	20	AMPDR1	21,1	15,8	3,6	0.8
867	B2018	204	06	20	AMPDR1	21,6	16,5	3,7	0.8
868	B2018	204	06	20	AMPDR1	25,5	10	6	1
869	B2018	204	06	20	AMPDR1	21,5	10,1	3	0.5
870	B2018	204	06	20	AMPDR1	14,5	11,7	5	0.6
871	B2018	204	06	20	AMPDR1	15,4	10,8	7,3	0.8
872	B2018	204	06	20	AMPDR1	15,5	13,1	4,7	0.5
873	B2018	204	06	20	PCMIFIN	46,7	36	8,3	9.6
874	B2018	204	06	20	PCMIFIN	24,6	23,5	4	2.8
875	B2018	204	06	20	PGMIFIN	35,9	21,5	9	7
876	B2018	204	06	20	PGMIFIN	21,9	16	7,3	2.1
877	B2018	204	06	20	PSFINA	24,2	12,4	4,6	1.4
878	B2018	204	06	20	PSGROS	45	25	6	8
879	B2018	204	06	20	PSGROS	44,3	34,2	7,6	13.2
880	B2018	204	06	20	PSGROS	15,7	13,4	4	0.8
881	B2018	204	23	20	PSGROS	12,7	12	6,4	0.9
882	B2018	204	23	20	AMPDR1	15,9	11,5	8,9	0.7
883	B2018	204	14	10	AMPDR1	36,7	26,6	7,2	6.4
884	B2018	204	14	10	AMPDR1	36,8	25	7,5	3.3
885	B2018	204	14	10	AMPDR1	23,8	14,8	6,6	1.4
886	B2018	204	14	10	AMPDR1	25,7	13,9	8,7	1.9
887	B2018	204	14	10	AMPDR1	18,8	18,1	3,6	1
888	B2018	204	14	10	AMPDR1	22,3	12,8	4,1	0.8
889	B2018	204	14	10	AMPDR1	21,4	19,9	5,4	1.7
890	B2018	204	14	10	AMPDR1	20,6	14,5	5,6	1
891	B2018	204	14	10	AMPDR1	20	20	3,9	1.2
892	B2018	204	14	10	AMPDR1	17	16,2	2,7	0.6
893	B2018	204	14	10	AMPDR1	17,4	14,2	5,2	0.5
894	B2018	204	14	10	PSGROS	43,4	41,3	6,6	11.8
895	B2018	204	14	10	AMPDR1	91,4	82	24,6	80.6
896	B2018	204	16	10	AMPDR1	36	17,2	14,5	6.7
897	B2018	204	16	10	AMPDR1	24	12,2	14,5	3.5
898	B2018	204	16	10	AMPDR1	20	15,9	7,8	1.6
899	B2018	204	16	10	AMPDR1	16,4	10,4	9,9	1
900	B2018	204	16	10	AMPDR1	23,9	17,5	13,8	1.3
901	B2018	204	16	10	AMPDR1	19,4	14,6	4,7	1
902	B2018	204	16	10	AMPDR1	18,4	12,8	7,6	1.1
903	B2018	204	16	10	AMPDR1	18,8	13,9	3,8	0.9
904	B2018	204	16	10	PCMIFIN	29,2	24,9	5,5	2.3
905	B2018	204	16	10	PEINTB	19,1	15,8	3,9	1.1
906	B2018	204	16	10	PEINTA	25,4	17,6	3,6	1.7
907	B2018	204	02	20	AMPDR1	17,4	10,8	10	1.6
908	B2018	204	02	20	AMPDR1	16,7	10,4	5,2	0.8
909	B2018	204	02	20	AMPDR1	14,8	12	4,4	0.5
910	B2018	204	02	20	AMPDR1	14,7	9	5	0.5
911	B2018	204	02	20	AMPDR1	14,7	13,9	4,2	0.6
912	B2018	204	02	20	AMPDR1	32,6	18,5	10,7	6.2
913	B2018	204	02	20	PSGROS	51,6	32,7	8,7	16.8
914	B2018	204	02	20	PSGROS	22,7	19	5,6	2.7
915	B2018	204	01	10	AMPDR1	71,7	55	21,2	107.5
916	B2018	204	01	10	AMPDR1	45	35,9	12,5	24.2
917	B2018	204	01	10	AMPDR1	42,5	31,4	25	22.1
918	B2018	204	01	10	AMPDR1	33,5	33	4,3	3.8
919	B2018	204	01	10	AMPDR1	27	10,8	7	1.4
920	B2018	204	01	10	AMPDR1	24	14,6	6,2	1.3
921	B2018	204	01	10	AMPDR1	18,6	16,6	17,3	4.8
922	B2018	204	01	10	AMPDR1	19,1	13,6	6,1	1.5
923	B2018	204	01	10	AMPDR1	15,3	12,1	5,7	0.5
924	B2018	204	01	10	AMPDR1	16,5	11	3,5	0.4
925	B2018	204	01	10	PARFINB	33,8	25,2	3,3	3.4
926	B2018	204	01	10	PG-	33,3	16,4	11,3	5.6
927	B2018	204	01	10	PSGROS	26	20,2	4	2.3
928	B2018	204	01	10	PSGROS	23,6	23,3	8,9	5.4
929	B2018	204	01	10	PC-	29,8	20,9	5	3.2
930	B2018	204	27	20	AMPDR1	40,2	39,6	15	24.6
931	B2018	204	27	20	AMPDR1	45,8	35,3	8,6	10
932	B2018	204	27	20	AMPDR1	36,3	25,9	10,9	7.4
933	B2018	204	27	20	AMPDR1	32,2	24,1	4,8	3
934	B2018	204	27	20	AMPDR1	31,8	22,8	8	3
935	B2018	204	27	20	AMPDR1	21,3	18	5	1.7
936	B2018	204	27	20	AMPDR1	22,7	19,9	14,3	4.8
937	B2018	204	27	20	MICACMIFIN	28,3	24	6,6	4.2
938	B2018	204	27	20	PSFINB	17,5	16	4,4	1.4
939	B2018	204	27	20	PEINTA	126	99,9	8,2	153.5
940	B2018	205	25	20	AMPDR1	49	38,4	18,5	17.7
941	B2018	205	25	20	AMPDR1	57,6	18,9	11,9	7.1
942	B2018	205	25	20	AMPDR1	46	21,7	7,3	6.5
943	B2018	205	25	20	AMPDR1	33,7	25	13,9	10.9
944	B2018	205	25	20	AMPDR1	28,1	23,6	10,9	10.9
945	B2018	205	25	20	AMPDR1	28	24,5	4,4	2.5
946	B2018	205	25	20	AMPDR1	38,8	20,8	5,1	2.5
947	B2018	205	25	20	AMPDR1	19,2	15,6	7,3	1.1
948	B2018	205	25	20	AMPDR1	19,3	12,3	8,4	1.3
949	B2018	205	25	20	AMPDR1	20,1	13,1	5,5	0.8
950	B2018	205	25	20	AMPDR1	20,3	15,3	5,7	1.2
951	B2018	205	25	20	AMPDR1	20,7	11,4	17,7	2
952	B2018	205	25	20	AMPDR1	18	15,1	6,2	0.7
953	B2018	205	25	20	AMPDR1	20	11,8	6,4	0.9
954	B2018	205	25	20	AMPDR1	14,4	15,7	8,6	1.3
955	B2018	205	25	20	AMPDR1	21,5	11,5	7,2	1.3
956	B2018	205	25	20	AMPDR1	13,6	11,5	4	0.5
957	B2018	205	25	20	AMPDR1	20	11,2	4	0.5
958	B2018	205	25	20	PCENGOB	17,3	13,3	5,1	1.2
959	B2018	205	25	20	PCMIFIN	27,1	24,2	8,3	4.9
960	B2018	205	25	20	PSFINB	27,4	21	5,6	3
961	B2018	205	25	20	PSFINB	34	15	4	1.4
962	B2018	205	25	20	PRETS	29,5	19,2	12,3	4.2
963	B2018	205	25	20	PRETS	18,7	13,6	6,6	0.9
964	B2018	205	25	20	PRETS	14,2	10,4	5,5	0.6
965	B2018	205	25	20	PGFINLF	49,5	33,6	5,5	14.2
966	B2018	205	25	20	PGFINLF	34,3	25	4,5	4.3
967	B2018	205	25	20	PGFINLF	33,7	18	4,2	2.4
968	B2018	205	25	20	PGFINLF	23,8	19,8	4,3	2.3
969	B2018	205	25	20	PSGROS	88,3	72,1	6,6	34.9
970	B2018	205	25	20	PSGROS	57,6	34,6	5,8	15.6
971	B2018	205	25	20	PSGROS	29,6	20,7	6,5	3.8
972	B2018	205	26	20	AMPDR1	91,7	79	24,1	97.5
973	B2018	205	26	20	AMPDR1	78,9	43,3	11,1	25.2
974	B2018	205	26	20	AMPDR1	66,6	43	18	54.7
975	B2018	205	26	20	AMPDR1	39,1	23,4	12	7.9
976	B2018	205	26	20	AMPDR1	37,6	14,4	17	4.1
977	B2018	205	26	20	AMPDR1	29,9	17,8	3,6	1.8
978	B2018	205	26	20	AMPDR1	35,7	15,5	5	2
979	B2018	205	26	20	AMPDR1	26,2	26	9,2	4.1
980	B2018	205	26	20	AMPDR1	28,7	16,5	6,5	2.4
981	B2018	205	26	20	AMPDR1	25,6	18,9	11,5	4
982	B2018	205	26	20	AMPDR1	22,5	16,5	4,6	1
983	B2018	205	26	20	AMPDR1	13,5	12,2	7,3	0.7
984	B2018	205	26	20	AMPDR1	21,2	9,8	5,2	0.5
985	B2018	205	26	20	AMPDR1	20,4	20	9	1.8
986	B2018	205	26	20	AMPDR1	18	11,5	8,5	1
987	B2018	205	26	20	AMPDR1	17,3	10,6	12,6	1.7
988	B2018	205	26	20	AMPDR1	15,4	14,7	3,6	0.4
989	B2018	205	26	20	AMPDR1	17,3	12,9	4,4	0.7
990	B2018	205	26	20	AMPDR1	17,3	14,3	4,8	0.8
991	B2018	205	26	20	AMPDR1	19,7	12,9	5,6	0.8
992	B2018	205	26	20	AMPDR1	63,4	31,8	10	17.2
993	B2018	205	26	20	PSFINA	43,2	39,4	9,5	12.5
994	B2018	205	26	20	PSFINA	48,7	15,4	10	6.6
995	B2018	205	26	20	PSFINA	70,7	39,8	5,1	23.5
996	B2018	205	26	20	PSFINA	64,4	42,2	5,4	21.2
997	B2018	205	26	20	PSFINA	34,3	29,8	5,4	7.3
998	B2018	205	26	20	PSFINA	19,2	13,8	5	1.3
999	B2018	205	26	20	PSFINA	18	20	5,2	2.3
1000	B2018	205	26	20	PSFINA	17,2	13,7	5	1.3
1001	B2018	205	26	20	PSFINA	16,8	14,8	5	1.1
1002	B2018	205	26	20	PSFINA	19,6	13,2	5,2	1.2
1003	B2018	205	26	20	PSFINA	13,5	11,6	5	0.8
1004	B2018	205	26	20	PSFINA	12,6	14,4	3,4	0.7
1005	B2018	205	26	20	PSGROS	52,8	48,4	8,3	28.2
1006	B2018	205	26	20	PSGROS	38	35,3	5,9	8.9
1007	B2018	205	26	20	PSGROS	41,1	30,4	6,5	6.9
1008	B2018	205	26	20	PSGROS	26,5	23,8	6,1	2.8
1009	B2018	205	26	20	PGFINLF	21	17,6	6	2.7
1010	B2018	205	26	20	PSFINB	19,9	15,6	4,3	1.5
1011	B2018	205	26	20	PCENGOB	18,5	12,1	6,7	1.2
1012	B2018	205	26	20	PSFINB	19,2	13	4	1.1
1013	B2018	205	26	20	MICACFIN	26	17,8	3	1.5
1014	B2018	206	05	50	AMPDR1	113,4	68,4	23,2	170
1015	B2018	206	05	50	AMPDR1	48	35,4	7,5	6.3
1016	B2018	206	05	50	AMPDR1	24	20,8	15,6	4.8
1017	B2018	206	05	50	AMPDR1	19,6	17,4	3,3	0.7
1018	B2018	206	05	50	AMPDR1	14,6	11,6	4,6	0.6
1019	B2018	206	05	50	AMPDR1	14,5	11,6	2,6	0.3
1020	B2018	206	05	50	AMPDR1	13,5	8,1	3,1	0.1
1021	B2018	206	10	30	AMPDR1	25	3,5	16,2	1.1
1022	B2018	206	10	30	AMPDR1	21,8	13,5	4,6	0.9
1023	B2018	206	10	30	AMPDR1	16	15,5	3,3	0.4
1024	B2018	206	10	30	PGFINLF	38	14,4	6,6	3
1025	B2018	206	10	30	MICACMIFIN	50	40,2	12	19.8
1026	B2018	206	05	40	AMPDR1	25,6	21,4	3,3	1.7
1027	B2018	206	05	40	AMPDR1	21,6	15,5	7,1	1.2
1028	B2018	206	05	40	AMPDR1	14,9	12,2	1,8	0.1
1029	B2018	206	05	40	PCMIFIN	15	13,4	3	0.5
1030	B2018	206	05	40	PCGROS	20,4	17,8	4,4	1.6
1031	B2018	206	05	40	PSFINB	29,1	24,4	5,7	5.1
1032	B2018	206	05	40	PGFINLF	31,8	16,5	6,7	4.5
1033	B2018	206	05	40	PGFINLF	34,8	34	6	7.2
1034	B2018	206	13	50	AMPDR1	43,4	23	11,6	14.9
1035	B2018	206	13	50	AMPDR1	40	28,3	7	4.8
1036	B2018	206	13	50	AMPDR1	41	27	11,5	6.9
1037	B2018	206	13	50	AMPDR1	42,7	22,5	4,9	2.6
1038	B2018	206	13	50	AMPDR1	19,6	16,3	5,6	1.3
1039	B2018	206	13	50	PARFINA	19,6	14,1	2,3	0.5
1040	B2018	206	14	40	AMPDR1	30,5	22,2	9	3.8
1041	B2018	206	14	40	AMPDR1	34,6	15	12,3	3.9
1042	B2018	206	14	40	AMPDR1	24	18,4	6,5	2.3
1043	B2018	206	14	40	AMPDR1	28,6	14	11,2	2.8
1044	B2018	206	14	40	AMPDR1	24	15	6	1.7
1045	B2018	206	14	40	PGFINLF	22,6	14,4	5	1.7
1046	B2018	206	21	30	AMPDR1	39,6	37,7	13,5	1.3
1047	B2018	206	21	30	AMPDR1	32,2	16,2	7,8	3
1048	B2018	206	21	30	AMPDR1	18	13,6	17	1.9
1049	B2018	206	21	30	AMPDR1	22,5	12,7	3	0.5
1050	B2018	206	21	30	PSGROS	19,2	16,6	6,4	2.1
1051	B2018	206	21	30	PCMIFIN	27,2	23,2	3,8	2.1
1052	B2018	206	21	30	PGFINLF	42,2	31,6	6,1	39
1053	B2018	206	22	30	AMPDR1	61,2	57	20,7	47.1	B
1054	B2018	206	22	30	AMPDR1	56,3	52,5	10	27.7	B
1055	B2018	206	22	30	AMPDR1	39,2	17,7	6,1	2.3	C
1056	B2018	206	22	30	AMPDR1	43,1	27	6,8	4	C
1057	B2018	206	22	30	AMPDR1	29,7	22,1	5,1	2.7	C
1058	B2018	206	22	30	AMPDR1	26,3	19,8	8,6	3.1	B
1059	B2018	206	22	30	AMPDR1	22,8	16,7	12,2	3.3	C
1060	B2018	206	22	30	AMPDR1	18,4	17,6	7,1	2.1	B
1061	B2018	206	22	30	AMPDR1	13,7	11,7	8,8	1.2	B
1062	B2018	206	22	30	AMPDR1	22,4	17,1	4,3	1.4	C
1063	B2018	206	22	30	AMPDR1	18,9	14,1	5,7	1.6	B
1064	B2018	206	22	30	AMPDR1	19,2	15,6	3,6	0.8	C
1065	B2018	206	22	30	AMPDR1	20	19,2	4,5	1.1	C
1066	B2018	206	22	30	AMPDR1	18,6	17	3,4	0.8	C
1067	B2018	206	22	30	AMPDR1	15,5	12,6	4	0.3	C
1068	B2018	206	22	30	AMPDR1	18	10	2,6	0.4	C
1069	B2018	206	22	30	AMPDR1	19,7	10,5	4,5	0.7	C
1070	B2018	206	22	30	AMPDR1	15,2	12,6	4,8	0.5	C
1071	B2018	206	22	30	AMPDR1	14,5	12,7	3	0.5	C
1072	B2018	206	22	30	AMPDR1	14,1	9,5	3,9	0.4	C
1073	B2018	206	22	30	TCA	57,5	43,6	26,3	66.4	C
1074	B2018	206	22	30	PCLUSTR	50,1	44,6	5,3	17.6	B
1075	B2018	206	22	30	PGFINLF	33,9	16,8	4,8	2.8	A
1076	B2018	206	22	30	PGFINLF	18	15,5	4,9	1.7	A
1077	B2018	206	05	40	AMPDR1	29,5	22,7	6,8	2.9	C
1078	B2018	206	05	40	AMPDR1	22,3	12	4	0.9	C
1079	B2018	206	05	40	AMPDR1	15,4	13	5	0.8	C
1080	B2018	206	05	40	PCMIFIN	23,6	13,3	6,5	2.1	B
1081	B2018	206	09	40	AMPDR1	35,6	29,5	15,2	12.2	B
1082	B2018	206	09	40	AMPDR1	12,1	10	9,9	0.7	C
1083	B2018	206	09	40	PCGROS	53,1	51	8	24	B
1084	B2018	206	09	40	PSGROS	20,8	18,2	5,7	2.6	B
1085	B2018	206	09	40	PSGROS	25,5	19,3	6	3	B
1086	B2018	206	04	10	MICACG	21,7	21,7	4,8	2.2	C
1087	B2018	206	04	10	MICACG	19	17,6	7,9	2.4	B
1088	B2018	206	01	40	AMPDR1	23,6	11,2	5,1	0.8	C
1089	B2018	206	01	40	MICACG	67,3	52	7,2	19.6	A
1090	B2018	206	09	50	AMPDR1	43,6	32,5	12,5	15.4	B
1091	B2018	206	09	50	AMPDR1	19,2	10,2	10,2	1.7	C
1092	B2018	206	09	50	AMPDR1	15,4	11,9	3,5	0.3	C
1093	B2018	206	09	50	AMPDR1	22,5	13,1	6	0.8	C
1094	B2018	206	09	50	AMPDR1	23,5	17,5	3,2	0.7	C
1095	B2018	206	09	50	PGFINLF	24,1	21,5	4,3	2.1	B
1096	B2018	206	25	30	AMPDR1	37,1	32,8	15	18.4	B
1097	B2018	206	25	30	AMPDR1	35,5	20,7	10,3	7	B
1098	B2018	206	25	30	AMPDR1	33	20,4	5,6	2.9	C
1099	B2018	206	25	30	PSGROS	28,8	22,6	7,6	4.9	B
1100	B2018	206	04	20	AMPDR1	17,2	17	2,4	0.8	C
1101	B2018	206	04	20	AMPDR1	17,6	13,4	3,8	0.9	C
1102	B2018	206	04	20	AMPDR1	12,6	10,7	3	0.3	C
1103	B2018	206	04	20	AMPDR1	10,4	5,1	2,7	0.1	C
1104	B2018	206	04	20	PSGROS	53,7	28,8	7	9.2	B
1105	B2018	206	08	20	AMPDR1	50	48	16,7	36.1	B
1106	B2018	206	08	20	AMPDR1	39,6	31,4	10,8	18.3	B
1107	B2018	206	08	20	AMPDR1	34,9	17,5	5	2.6	C
1108	B2018	206	08	20	AMPDR1	27	17,2	10,6	2.4	C
1109	B2018	206	08	20	AMPDR1	22,7	17,3	4,6	1.1	C
1110	B2018	206	08	20	MICACG	28,1	23,9	5,7	3.3	B
1111	B2018	206	17	50	PSGROS	26,3	19,3	7,1	4.3	B
1112	B2018	206	01	30	AMPDR1	14,6	9,9	1,9	0.1	C
1113	B2018	206	01	30	AMPDR1	12,6	6,1	2	0.1	C
1114	B2018	206	01	30	AMPDR1	11,2	7	1,4	0.3	C
1115	B2018	206	01	30	AMPDR1	4,9	4,4	1,8	0.1	C
1116	B2018	206	14	30	AMPDR1	55,9	26	11	15.8	B
1117	B2018	206	14	30	AMPDR1	44,2	21	9,3	7.2	C
1118	B2018	206	14	30	AMPDR1	27	20,1	11,3	4.4	B
1119	B2018	206	14	30	AMPDR1	22	19,1	5,5	1.7	C
1120	B2018	206	14	30	AMPDR1	16	13,4	6,5	1.1	C
1121	B2018	206	14	30	AMPDR1	17,7	14,2	2,7	0.5	C
1122	B2018	206	14	30	AMPDR1	9,6	9,3	2,9	0.1	C
1123	B2018	206	21	40	AMPDR1	43,5	39,8	15,2	25.2	B
1124	B2018	206	21	40	AMPDR1	28,3	23,1	16,3	11.4	B
1125	B2018	206	21	40	AMPDR1	38,1	28,3	5	3.5	C
1126	B2018	206	21	40	AMPDR1	25,3	10	3,1	0.5	C
1127	B2018	206	21	40	AMPDR1	22	18,3	6,5	1.3	C
1128	B2018	206	21	40	AMPDR1	20	12,5	2,7	0.6	C
1129	B2018	206	21	40	AMPDR1	23,5	10,7	4,7	0.8	C
1130	B2018	206	21	40	AMPDR1	17,4	12,8	6,6	1	C
1131	B2018	206	21	40	AMPDR1	15,7	12,4	3,7	0.4	C
1132	B2018	206	21	40	AMPDR1	14,6	11,5	4,8	0.7	C
1133	B2018	206	21	40	PC-	15,3	13	3	0.3	C
1134	B2018	206	21	40	PEINTA	41,2	38,3	10,6	11	B
1135	B2018	206	21	40	MICACG	61,2	39,5	8,5	17.4	B
1136	B2018	206	21	40	PCIT	43,3	20,7	6,8	5.7	B
1137	B2018	206	21	40	PCIT	35,3	27,2	8,6	6.9	B
1138	B2018	206	21	40	PGFINLF	33,4	19,5	4,8	3.4	B
1139	B2018	206	09	60	AMPDR1	47	34,1	19,3	30.6	B
1140	B2018	206	09	60	AMPDR1	42	18	11,7	9.3	B
1141	B2018	206	09	60	AMPDR1	33,6	21,7	4	1.9	C
1142	B2018	206	09	60	AMPDR1	14,9	11,7	5,4	0.8	C
1143	B2018	206	09	60	AMPDR1	16,6	13	3	0.4	C
1144	B2018	206	09	60	AMPDR1	15,7	15	5,1	0.9	C
1145	B2018	206	29/31	20	AMPDR1	86	80	13,5	113.6	B
1146	B2018	206	29/31	20	AMPDR1	93	29,2	14,5	40.5	B
1147	B2018	206	29/31	20	AMPDR1	33,8	32,3	6,9	7.9	B
1148	B2018	206	29/31	20	AMPDR1	45,8	17,8	8,5	6.8	B
1149	B2018	206	29/31	20	AMPDR1	38,4	33	5,1	7.2	C
1150	B2018	206	29/31	20	AMPDR1	35,7	23,7	5,3	4.1	C
1151	B2018	206	29/31	20	AMPDR1	28,6	27	7,1	3.8	C
1152	B2018	206	29/31	20	AMPDR1	27,5	24,6	5,3	2.7	C
1153	B2018	206	29/31	20	AMPDR1	24	20,7	6	2.1	C
1154	B2018	206	29/31	20	AMPDR1	20,2	14,1	6	1.8	C
1155	B2018	206	29/31	20	AMPDR1	17,8	13,9	9,1	1.9	C
1156	B2018	206	29/31	20	AMPDR1	24,6	12,8	9,6	2.6	C
1157	B2018	206	29/31	20	AMPDR1	22,7	15,8	3,1	0.9	C
1158	B2018	206	29/31	20	AMPDR1	22,5	17,1	7,4	1.7	C
1159	B2018	206	29/31	20	AMPDR1	18	10,1	8,6	1	C
1160	B2018	206	29/31	20	AMPDR1	20,3	16,2	5,9	1.3	C
1161	B2018	206	29/31	20	AMPDR1	17,9	9	4	0.5	C
1162	B2018	206	29/31	20	AMPDR1	19,8	12,5	4,2	0.9	C
1163	B2018	206	29/31	20	AMPDR1	17,4	12,7	6,3	0.7	C
1164	B2018	206	29/31	20	PGFINLF	45,1	26,5	5	5.1	B
1165	B2018	206	29/31	20	PGFINLF	19,7	15,9	4,5	1.2	C
1166	B2018	206	29/31	20	PSGROS	16,6	15	4	0.8	C
1167	B2018	206	29/31	20	PSGROS	18	9,8	6,6	1	C
1168	B2018	204	13	80	AMPDR1	110	72,2	18,6	111.1	C
1169	B2018	204	13	80	AMPDR1	48,9	31,8	15,7	26.2	B
1170	B2018	204	13	80	AMPDR1	54,7	38,2	10,8	19.4	B
1171	B2018	204	13	80	AMPDR1	40,3	18,3	3,9	2	C
1172	B2018	204	13	80	PARFINC	14,8	13	2,6	0.4	A
1173	B2018	204	13	80	MICACMIFIN	21,9	15,8	7,6	2.3	B
1174	B2018	204	09	80	AMPDR1	57,2	37,2	8,2	14.9	C
1175	B2018	204	09	80	AMPDR1	39	29,6	9,8	6.5	C
1176	B2018	204	09	80	AMPDR1	24	14,4	7	1.7	C
1177	B2018	204	09	80	PCMIFIN	37,7	31,6	7	3.1	C
1178	B2018	217	11	70	AMPDR1	203	84,6	26,7	559.6	A
1179	B2018	217	11	70	AMPDR1	102,8	68,8	14,7	64.8	B
1180	B2018	217	11	70	AMPDR1	51,8	44,8	17,5	41	B
1181	B2018	217	11	70	AMPDR1	44,4	37,7	16,6	25.2	B
1182	B2018	217	11	70	AMPDR1	54,2	54,9	8,8	8.9	A
1183	B2018	217	11	70	AMPDR1	33	30,6	13,3	20.2	B
1184	B2018	217	11	70	AMPDR1	32,5	21	3,4	2	C
1185	B2018	217	11	70	AMPDR1	37	15,6	14,1	5	B
1186	B2018	217	11	70	AMPDR1	42	23,4	7,4	3.7	C
1187	B2018	217	11	70	AMPDR1	22,4	14,9	5,6	1.2	C
1188	B2018	217	11	70	AMPDR1	20,2	12,3	5	0.8	C
1189	B2018	217	11	70	AMPDR1	29,2	16,6	5,6	1.3	C
1190	B2018	217	11	70	TCA	31,2	21	18,3	4.5	C
1191	B2018	217	11	70	TCA	24,7	17,3	9	2.9	C
1192	B2018	217	14	70	AMPDR1	86,3	85,7	19,8	112.2	B
1193	B2018	217	14	70	AMPDR1	90	83,5	16,6	60.2	C
1194	B2018	217	14	70	AMPDR1	39,7	35,2	11,2	17.9	B
1195	B2018	217	14	70	AMPDR1	30,1	27,8	14	11.2	C
1196	B2018	217	14	70	AMPDR1	40,6	22,5	10,4	6.9	C
1197	B2018	217	14	70	AMPDR1	45,7	22,6	8,7	5.7	C
1198	B2018	217	14	70	AMPDR1	28,9	27,7	3,4	1.2	C
1199	B2018	217	14	70	AMPDR1	28	14,6	6,6	1.9	C
1200	B2018	217	14	70	AMPDR1	25,5	17,9	3	1.2	C
1201	B2018	217	14	70	AMPDR1	25,3	20,8	7,5	2.1	C
1202	B2018	217	14	70	AMPDR1	25,3	24,4	8,8	3.2	C
1203	B2018	217	14	70	AMPDR1	30,1	16,4	4,1	1.4	C
1204	B2018	217	14	70	AMPDR1	34	4,9	5,7	1.4	C
1205	B2018	217	14	70	AMPDR1	25,1	14,6	3,7	0.9	C
1206	B2018	217	14	70	AMPDR1	26,6	20,2	6,3	1.6	C
1207	B2018	217	14	70	AMPDR1	27,2	12	2,3	0.8	C
1208	B2018	217	14	70	AMPDR1	17,7	15,7	3,5	0.7	C
1209	B2018	217	14	70	AMPDR1	19,9	15,9	17,6	1.5	C
1210	B2018	217	14	70	AMPDR1	17,4	12,3	5,9	1	C
1211	B2018	217	14	70	PSGROS	45,1	31,2	6,1	11.8	B
1212	B2018	217	14	70	PSGROS	31,9	18,6	5,8	3.7	C
1213	B2018	217	14	70	PSGROS	6,9	12,8	7,2	1.4	C
1214	B2018	217	14	70	PCGROS	30,9	25,6	7,2	6.1	B
1215	B2018	217	14	70	MICACG	26,2	21,2	3,8	2.4	B
1216	B2018	217	14	70	PGMIFIN	22,4	9,8	6,4	1.9	B
1217	B2018	217	14	70	PGMIFIN	22,4	12	6,7	1.8	B
1218	B2018	217	14	70	PGMIFIN	47,2	31,5	9,2	16	A
1219	B2018	217	14	70	PSGROS	33	19	6,2	4.5	B
1220	B2018	217	14	70	PCMIFIN	32,9	19,2	3,8	2.7	B
1221	B2018	217	19	80	AMPDR1	35,6	32,9	10,1	7.4	C
1222	B2018	217	19	80	AMPDR1	27,4	17,2	6	1.9	C
1223	B2018	217	19	80	AMPDR1	20,9	19,4	4,8	1.3	C
1224	B2018	217	19	80	AMPDR1	17,3	12,4	4,3	0.6	C
1225	B2018	217	19	80	AMPDR1	14,3	12,9	4	0.5	C
1226	B2018	217	19	80	PCCRU	28,5	18,5	4,1	1.8	C
1227	B2018	217	19	80	CAMPB	23,4	15,4	5,5	2.2	B
1228	B2018	217	19	80	PGFINLF	16,5	13,6	3,7	0.9	C
1229	B2018	217	19	80	PSGROS	71,7	63,8	7,2	37	B
1230	B2018	217	11	80	AMPDR1	144,9	70	27	294.2	B
1231	B2018	217	11	80	AMPDR1	43,2	22,9	21,2	12.4	B
1232	B2018	217	11	80	AMPDR1	35,5	22,5	9,3	4.6	C
1233	B2018	217	11	80	AMPDR1	26,8	17,4	6,2	1.7	C
1234	B2018	217	11	80	AMPDR1	19,2	16,5	4,3	1	C
1235	B2018	217	11	80	AMPDR1	17,7	12,7	4,4	0.9	C
1236	B2018	217	11	80	AMPDR1	18,4	12,1	4,3	0.6	C
1237	B2018	217	11	80	PCCRUENG	34,3	33,4	6,6	8.5	B
1238	B2018	217	11	80	PSGROS	31,9	28	5	6.3	B
1239	B2018	217	18	80	AMPDR1	76,6	60	20	81.7	B
1240	B2018	217	18	80	AMPDR1	150	111,1	19,5	256.6	B
1241	B2018	217	18	80	AMPDR1	24,9	22	18,6	5.4	B
1242	B2018	217	18	80	AMPDR1	27,8	20,9	10,8	6.1	B
1243	B2018	217	18	80	AMPDR1	22,1	18,9	6,1	2.4	C
1244	B2018	217	18	80	AMPDR1	14,1	12,3	3,8	0.5	C
1245	B2018	217	18	80	AMPDR1	18,1	14,9	6,4	1.6	C
1246	B2018	217	18	80	PCMIFIN	43,2	37,2	38,4	8.5	B
1247	B2018	217	18	80	PGFINLF	58,7	19	6,3	9.6	A
1248	B2018	217	15	70	TCA	71,9	40,7	13	25.3	C
1249	B2018	217	15	80	AMPDR1	106,9	46,7	19,6	49.7	A
1250	B2018	217	15	70	AMPDR1	63,7	65,3	13,6	31.8	B
1251	B2018	217	15	70	AMPDR1	53	37,7	14,8	23	B
1252	B2018	217	15	70	AMPDR1	37	30,3	9,4	8.6	C
1253	B2018	217	15	70	AMPDR1	69,2	45,9	15,1	36.5	B
1254	B2018	217	15	70	AMPDR1	34,5	19,6	6,1	3.4	C
1255	B2018	217	15	70	AMPDR1	28,3	18,6	6,4	2.8	C
1256	B2018	217	15	70	AMPDR1	26,1	15,2	10,6	3.2	C
1257	B2018	217	15	70	AMPDR1	28,4	19,1	9,3	4	C
1258	B2018	217	15	70	AMPDR1	38,2	18,3	5,4	3.1	C
1259	B2018	217	15	70	AMPDR1	26,5	21,5	13,3	5.1	B
1260	B2018	217	15	70	AMPDR1	27,2	14,8	6,1	1.8	C
1261	B2018	217	15	70	AMPDR1	23,4	19,9	8,2	2.3	C
1262	B2018	217	15	70	AMPDR1	26,2	14,5	3,6	0.8	C
1263	B2018	217	15	70	AMPDR1	21,5	21,4	17,2	2.6	C
1264	B2018	217	15	70	AMPDR1	26,5	17,4	6,5	2.1	C
1265	B2018	217	15	70	AMPDR1	22,6	13,6	8,5	1.5	C
1266	B2018	217	15	70	AMPDR1	16,4	15	8,5	1.9	C
1267	B2018	217	15	70	AMPDR1	20,8	15,4	3,2	0.8	C
1268	B2018	217	15	70	AMPDR1	18,9	14	4,8	0.7	C
1269	B2018	217	15	70	AMPDR1	24	12,8	4,4	0.7	C
1270	B2018	217	15	70	AMPDR1	12,7	12	4,3	0.5	C
1271	B2018	217	15	70	AMPDR1	15,8	12,7	2,6	0.2	C
1272	B2018	217	15	70	PCCRU	31,5	18,7	5,3	2.3	B
1273	B2018	217	15	70	PEINTA	33,9	20,8	5	3.2	A
1274	B2018	217	15	70	PEINTB	34,8	31,9	4,3	5.8	B
1275	B2018	217	15	70	AMPDR1	30,7	11,9	3,3	1.2	C
1276	B2018	217	15	70	PGMIFIN	31,7	24	9,4	8.5	B
1277	B2018	217	15	70	PGFINLF	29,6	18,2	4,4	2.6	B
1278	B2018	217	15	70	PGFINLF	18,1	14,9	6,1	2	B
1279	B2018	217	15	70	PGMIFIN	20,5	11,3	10	2.1	C
1280	B2018	217	15	70	PSGROS	19,4	17,9	4	1.8	A
1281	B2018	217	14	80	AMPDR1	117,2	62,2	17,6	87.4	B
1282	B2018	217	14	80	AMPDR1	65,8	35,9	12,6	23	B
1283	B2018	217	14	80	AMPDR1	54,3	52,3	12,7	32.2	B
1284	B2018	217	14	80	AMPDR1	44,4	39,5	11	12.6	C
1285	B2018	217	14	80	AMPDR1	19,2	14,5	6,2	1	C
1286	B2018	217	14	80	AMPDR1	17,1	12	4,7	0.8	C
1287	B2018	217	14	80	AMPDR1	17	14	3,7	0.6	C
1288	B2018	217	14	80	AMPDR1	17	9,6	2,8	0.3	C
1289	B2018	217	14	80	PSGROS	28,7	23,2	6,1	4.4	B
1290	B2018	217	14	80	PGMIFIN	19	15,9	7	1.7	B
1291	B2018	217	14	80	PGFINLF	19,3	16,1	3,4	1.4	B
1292	B2018	217	14	80	PSGROS	19,7	14	5,5	1.5	B
1293	B2018	217	18	70	AMPDR1	75	54,4	15,5	55.8	B
1294	B2018	217	18	70	AMPDR1	42,7	25,3	8,9	7.9	C
1295	B2018	217	18	70	AMPDR1	35,2	22,8	8,9	3.1	C
1296	B2018	217	18	70	AMPDR1	13,7	13,6	6	0.9	C
1297	B2018	217	18	70	AMPDR1	17,4	11,3	6	0.8	C
1298	B2018	217	18	70	AMPDR1	12,9	11,7	9,1	1.2	C
1299	B2018	217	18	70	AMPDR1	13,3	13,1	15,9	0.8	C
1300	B2018	217	18	70	MICACMIFIN	20,2	19,2	6,3	2.2	B
1301	B2018	217	06	70	AMPDR1	50,6	35,2	6	7.9	C
1302	B2018	217	06	70	AMPDR1	37,2	33,6	10,5	7.8	C
1303	B2018	217	06	70	AMPDR1	25,5	20,4	26,9	3.5	C
1304	B2018	217	06	70	AMPDR1	31,7	14,4	5,4	2	C
1305	B2018	217	06	70	AMPDR1	22,1	21,8	7,9	2.4	C
1306	B2018	217	06	70	AMPDR1	21,3	11,2	7	1.3	C
1307	B2018	217	06	70	AMPDR1	16,1	14,7	6,7	1.2	C
1308	B2018	217	06	70	AMPDR1	18	16,4	6,2	1.8	C
1309	B2018	217	06	70	AMPDR1	18,4	9,9	5,5	1	C
1310	B2018	217	06	70	AMPDR1	18	11,8	6,6	1.7	C
1311	B2018	217	06	70	AMPDR1	18,5	11,5	13,2	0.4	C
1312	B2018	217	06	70	AMPDR1	17,1	13,6	4	0.6	C
1313	B2018	217	06	70	AMPDR1	14,8	9,6	4,6	0.5	C
1314	B2018	217	06	70	PGFINLF	16,7	13,7	5	1.2	B
1315	B2018	217	06	70	PSGROS	55,6	54,1	8	30.1	B
1316	B2018	217	06	80	AMPDR1	75,6	50	12,2	45.4	B
1317	B2018	217	06	80	AMPDR1	58,5	44,9	9,6	19	C
1318	B2018	217	06	80	AMPDR1	43,9	37	6,2	7.1	C
1319	B2018	217	06	80	AMPDR1	36	23,1	6,7	5	C
1320	B2018	217	06	80	AMPDR1	37,9	24,5	8,5	5.6	C
1321	B2018	217	06	80	AMPDR1	39,3	17,1	5,3	2.8	C
1322	B2018	217	06	80	AMPDR1	19,9	14,4	5,6	3.5	C
1323	B2018	217	06	80	AMPDR1	25	17,1	3,9	1.3	C
1324	B2018	217	06	80	AMPDR1	20,6	17,5	4,3	1	C
1325	B2018	217	06	80	AMPDR1	20,7	15,6	3,6	2.9	C
1326	B2018	217	06	80	AMPDR1	15,1	14,2	5,2	0.9	C
1327	B2018	217	06	80	TCA	17,3	11,4	10,9	1.5	C
1328	B2018	217	06	80	MICACFIN	34	19,5	5	3.8	B
1329	B2018	217	06	80	PGMIFIN	36,8	33	6	8.1	B
1330	B2018	217	06	80	GROS-	72,3	44,1	7,3	32.9	B
1331	B2018	217	06	80	GROS-	35,5	32,4	7,7	8.9	B
1332	B2018	217	09	80	TCA	36,6	36,2	16,5	16	B
1333	B2018	217	09	80	AMPDR1	47,1	28,5	7,8	6.1	C
1334	B2018	217	09	80	AMPDR1	46	27,4	14	15.3	B
1335	B2018	217	09	80	AMPDR1	48	29,2	11,5	9.5	C
1336	B2018	217	09	80	AMPDR1	39,2	27,1	5,2	3.5	B
1337	B2018	217	09	80	AMPDR1	20,9	16,8	13,3	2.8	C
1338	B2018	217	09	80	AMPDR1	31	16,4	4,5	1.3	C
1339	B2018	217	09	80	AMPDR1	20,6	17,7	5	1.4	C
1340	B2018	217	09	80	AMPDR1	16,7	11,2	9	0.9	C
1341	B2018	217	09	80	MICACMIFIN	57,5	44,8	6,4	13.4	B
1342	B2018	217	09	80	PEINTB	30,7	13	6,3	2.3	A
1343	B2018	217	09	80	PGFINLF	25,6	16,4	4,7	2.5	B
1344	B2018	217	09	80	PGFINLF	32,3	20,3	4,2	3.1	B
1345	B2018	217	09	80	PSGROS	44,9	31,7	8,8	12.8	B
1346	B2018	217	09	80	PSGROS	47,7	42,7	7,2	15.4	C
1347	B2018	217	09	70	AMPDR1	29,6	20,8	9,4	2.9	C
1348	B2018	217	09	70	AMPDR1	27	21,8	5,1	1.6	C
1349	B2018	217	09	70	AMPDR1	18,7	13,2	4,6	1	C
1350	B2018	217	09	70	AMPDR1	22,4	14,4	7,7	1.7	C
1351	B2018	217	09	70	AMPDR1	18,6	12,5	5,2	1.2	C
1352	B2018	217	09	70	AMPDR1	17,4	16,9	4,3	0.9	C
1353	B2018	217	09	70	AMPDR1	17,7	7,7	5	0.4	C
1354	B2018	217	09	70	AMPDR1	12,1	11,6	3,6	0.3	C
1355	B2018	217	09	70	PSFINA	27,2	24,3	4,2	3.4	B
1356	B2018	217	07	70	AMPDR1	59	41,8	14,7	33.9	B
1357	B2018	217	07	70	AMPDR1	47,9	25,6	19,4	22	B
1358	B2018	217	07	70	AMPDR1	42,7	40,6	17,5	27.3	B
1359	B2018	217	07	70	AMPDR1	34,7	30,4	13,3	13.4	B
1360	B2018	217	07	70	AMPDR1	54,6	41,5	12,7	13.1	B
1361	B2018	217	07	70	AMPDR1	34,4	32,4	38,4	7	C
1362	B2018	217	07	70	AMPDR1	28	23,3	9,6	3.9	C
1363	B2018	217	07	70	AMPDR1	36,3	17,8	4	1.6	C
1364	B2018	217	07	70	AMPDR1	22,7	18,1	10,4	2.5	C
1365	B2018	217	07	70	AMPDR1	21	17,5	6,7	1.7	C
1366	B2018	217	07	70	AMPDR1	27,9	13,7	4	2.9	C
1367	B2018	217	07	70	AMPDR1	18,1	11,8	5,7	0.9	C
1368	B2018	217	07	70	AMPDR1	3,7	10,9	3,5	0.5	C
1369	B2018	217	07	70	AMPDR1	20	9,8	3,2	0.6	C
1370	B2018	217	07	70	AMPDR1	25,4	8,4	3,2	0.4	C
1371	B2018	217	07	70	AMPDR1	7,5	11,7	4	0.7	C
1372	B2018	217	07	70	AMPDR1	16,2	10	5,2	0.6	C
1373	B2018	217	07	70	AMPDR1	13,7	10,1	8,4	0.5	C
1374	B2018	217	07	70	PGFINLF	34,6	31,5	4	2.7	B
1375	B2018	217	13	80	AMPDR1	47,8	44,6	13,1	29.7	B
1376	B2018	217	13	80	AMPDR1	48,5	21,9	20,7	14.7	C
1377	B2018	217	13	80	AMPDR1	75	22,3	16,7	17.7	C
1378	B2018	217	13	80	AMPDR1	45,2	42,8	13,8	17.1	B
1379	B2018	217	13	80	AMPDR1	45	39,4	10	13.1	C
1380	B2018	217	13	80	AMPDR1	38,4	23,3	6,3	3.4	C
1381	B2018	217	13	80	AMPDR1	24,2	12	3,4	1	C
1382	B2018	217	13	80	AMPDR1	18,9	13,4	3,8	0.6	C
1383	B2018	217	13	80	PGFINLF	14,8	14,1	6,3	1.5	B
1384	B2018	217	10	70	AMPDR1	63,2	39,8	10,1	24.1	C
1385	B2018	217	10	70	AMPDR1	62,3	33,5	12,6	18.7	C
1386	B2018	217	10	70	AMPDR1	44,7	26,1	10,7	7.9	C
1387	B2018	217	10	70	AMPDR1	47,5	29,6	7,7	6	C
1388	B2018	217	10	70	AMPDR1	23,7	21,3	5,1	1.7	C
1389	B2018	217	10	70	AMPDR1	16	18,9	8,5	0.7	C
1390	B2018	217	10	70	AMPDR1	16,4	13,6	3,3	0.5	C
1391	B2018	217	10	70	PARFINA	20,1	13,3	2,3	0.7	A
1392	B2018	217	10	70	PSGROS	40,4	34,5	6,9	14	B
1393	B2018	217	10	70	TCA	26,5	12,7	6,4	1.7	C
1394	B2018	217	02	70	AMPDR1	41,8	31,1	21,8	30.3	C
1395	B2018	217	02	70	AMPDR1	31,3	25,2	11	9.3	B
1396	B2018	217	22	70	AMPDR1	41,8	25,9	9,2	5.8	C
1397	B2018	217	22	70	AMPDR1	21,8	18,2	6,6	1.5	C
1398	B2018	217	21	80	AMPDR1	20,3	14,9	7,2	1.4	C
1399	B2018	217	21	80	AMPDR1	17,6	123	5,5	0.7	C
1400	B2018	217	17	80	AMPDR1	57,5	31,5	17,2	18.5	A
1401	B2018	217	17	80	AMPDR1	35,6	16,4	13,2	7	B
1402	B2018	217	17	80	AMPDR1	13,4	12,8	10,3	1.1	B
1403	B2018	217	17	80	AMPDR1	32,8	31,1	11,2	9.2	C
1404	B2018	217	17	80	AMPDR1	31,9	28,4	4,7	2.5	C
1405	B2018	217	17	80	AMPDR1	14,3	14	9,2	1.1	C
1406	B2018	217	17	80	AMPDR1	12,8	12,6	3,4	0.4	C
1407	B2018	217	17	80	AMPDR1	19,3	22,4	5,3	1.1	C
1408	B2018	217	17	80	AMPDR1	23,2	12,3	5,5	1.3	C
1409	B2018	217	17	80	AMPDR1	21	19,3	5,1	1	C
1410	B2018	217	17	80	PCCRU	63,2	53,2	9	17.1	B
1411	B2018	217	15	80	AMPDR1	35	23,6	20	9.7	B
1412	B2018	217	15	80	AMPDR1	33,3	31,8	5	4	C
1413	B2018	217	15	80	AMPDR1	39,1	38	7,3	8.8	C
1414	B2018	217	15	80	AMPDR1	28,3	26,9	17	3.3	C
1415	B2018	217	15	80	AMPDR1	33,3	25,1	11,1	5.9	B
1416	B2018	217	15	80	AMPDR1	24	19,2	13,8	4	C
1417	B2018	217	15	80	AMPDR1	31	15,4	6,2	1.9	C
1418	B2018	217	15	80	AMPDR1	35	33,2	5,7	4.7	C
1419	B2018	217	15	80	AMPDR1	32,6	22	4,7	3.1	C
1420	B2018	217	15	80	AMPDR1	35,3	20,5	4	2.1	C
1421	B2018	217	15	80	AMPDR1	20,3	12,4	10,5	1.6	C
1422	B2018	217	15	80	AMPDR1	29,3	15,1	4,4	1.2	C
1423	B2018	217	15	80	AMPDR1	21,2	11,7	3,5	0.5	C
1424	B2018	217	15	80	AMPDR1	25,6	20,1	4,6	1.9	C
1425	B2018	217	15	80	AMPDR1	16,2	12	6	0.8	C
1426	B2018	217	15	80	TCA	19,7	19,5	4,3	1.2	C
1427	B2018	217	15	80	MICACMIFIN	35,3	24,3	7,5	7.1	B
1428	B2018	217	15	80	MICACG	27,2	24	6,4	5.2	C
1429	B2018	217	15	80	PGFINLF	16,5	17,9	5,2	1	B
1430	B2018	217	15	80	PSGROS	30,7	24,7	4,7	4.8	B
1431	B2018	217	15	80	PSGROS	25	16,9	12,8	4.8	B
1432	B2018	217	07	80	TCA	81,2	34,2	16,5	32.2	B
1433	B2018	217	07	80	AMPDR1	38,4	30,2	8	6.3	C
1434	B2018	217	07	80	AMPDR1	43,5	19,4	8,1	4.7	C
1435	B2018	217	07	80	AMPDR1	35,3	29,4	7,9	1.6	C
1436	B2018	217	07	80	AMPDR1	22,3	12,1	7,8	1.3	C
1437	B2018	217	07	80	AMPDR1	22,2	12,4	8,2	1.3	C
1438	B2018	217	07	80	AMPDR1	30,1	28,6	6,4	5.3	C
1439	B2018	217	07	80	AMPDR1	19,4	16,4	6,3	1.1	C
1440	B2018	217	07	80	MICACG	18,3	16,1	7,1	1.7	C
1441	B2018	217	07	80	PGFINLF	57,3	30,4	4,5	9.1	B
1442	B2018	217	01	80	AMPDR1	83,8	42,8	15	51.1	C
1443	B2018	217	01	80	AMPDR1	25,1	12,3	7,5	1	C
1444	B2018	217	01	80	AMPDR1	26,5	14	3,5	1.1	C
1445	B2018	217	01	80	MICACG	34,4	27	7,2	6.9	B
1446	B2018	217	01	80	PSGROS	19,3	11,4	5,6	1.5	C
1447	B2018	217	23	70	AMPDR1	63	33,1	14	21.8	A
1448	B2018	217	23	70	AMPDR1	17,5	12,8	2,9	0.6	C
1449	B2018	217	23	70	AMPDR1	21,4	13,5	7,9	1.7	C
1450	B2018	217	23	70	AMPDR1	16,2	15,7	5,1	0.8	C
1451	B2018	217	23	70	MICACG	27,7	29,3	6,9	5.6	B
1452	B2018	217	23	70	PSGROS	27,5	23,5	9,9	7.2	C
1453	B2018	217	19	70	AMPDR1	42,2	24,7	21	12	B
1454	B2018	217	19	70	AMPDR1	44,4	24,2	18,4	13.4	B
1455	B2018	217	19	70	AMPDR1	26	18,2	6,2	2.6	C
1456	B2018	217	19	70	AMPDR1	25,4	16,6	6,2	2.5	C
1457	B2018	217	19	70	AMPDR1	24,6	14,6	11,1	2.9	C
1458	B2018	217	19	70	AMPDR1	24,2	13,7	3,6	0.7	C
1459	B2018	217	19	70	AMPDR1	15,7	14,5	6,3	1.1	C
1460	B2018	217	19	70	AMPDR1	19,3	11,5	8,3	1.3	C
1461	B2018	217	19	70	MICACMIFIN	18,3	17,4	3,5	1	B
1462	B2018	217	19	70	PCGROS	30,9	22,8	5,5	3.6	C
1463	B2018	217	19	70	PGFINLF	21,3	15	4,8	1.4	B
1464	B2018	217	19	70	MICACG	22,3	7,1	4,7	1.7	B
1465	B2018	217	19	70	PSGROS	40,2	26,6	7,1	8.6	B
1466	B2018	217	21	50	AMPDR1	116,7	75	25,5	155	B
1467	B2018	217	21	50	AMPDR1	35,2	24,4	22,4	9.1	A
1468	B2018	217	21	50	AMPDR1	44,5	41,8	25,3	31.3	C
1469	B2018	217	21	50	AMPDR1	34	21,5	4,3	2.6	C
1470	B2018	217	21	50	AMPDR1	30,5	11,3	3	1.7	B
1471	B2018	217	21	50	AMPDR1	33,2	26,7	2,5	2.7	C
1472	B2018	217	21	50	AMPDR1	25,5	21,5	3,1	1.3	C
1473	B2018	217	21	50	AMPDR1	19,7	16,4	6,5	1.3	C
1474	B2018	217	21	50	AMPDR1	20,3	12,8	5	1.8	C
1475	B2018	217	21	50	AMPDR1	23	11,2	5,4	0.7	C
1476	B2018	217	21	50	AMPDR1	28,8	5,5	4,1	0.5	C
1477	B2018	217	21	50	PGFINLF	36,3	17,5	5,3	3	C
1478	B2018	217	05	80	AMPDR1	50,4	34,5	14,2	14.2	B
1479	B2018	217	05	80	AMPDR1	40	34,3	6,7	11.3	C
1480	B2018	217	05	80	AMPDR1	38,8	18,7	14,4	9.8	B
1481	B2018	217	05	80	AMPDR1	28,5	14,7	4,7	1.9	C
1482	B2018	217	05	80	AMPDR1	22,5	20,1	5,5	1.8	C
1483	B2018	217	05	80	AMPDR1	20,6	15	3,6	0.9	C
1484	B2018	217	05	80	AMPDR1	18,1	17	3	0.7	C
1485	B2018	217	05	80	PSGROS	58,5	34,6	5,8	14.3	B
1486	B2018	217	05	80	PSGROS	30,5	19,8	4,6	3.4	B
1487	B2018	217	05	80	PGFINLF	18,7	16,4	3,3	1.4	B
1488	B2018	217	17	70	AMPDR1	91,2	64,1	24,6	85.3	B
1489	B2018	217	17	70	AMPDR1	59,2	27	13,7	14.5	B
1490	B2018	217	17	70	AMPDR1	49,5	38,6	16,6	15.8	C
1491	B2018	217	17	70	AMPDR1	48,8	24,7	19	10.7	C
1492	B2018	217	17	70	AMPDR1	31,9	21,4	6,3	3.2	C
1493	B2018	217	17	70	AMPDR1	32,2	17,6	18,3	2.2	C
1494	B2018	217	17	70	AMPDR1	22,9	18,5	6,4	3.4	C
1495	B2018	217	17	70	AMPDR1	32,9	18,4	6,6	3.4	C
1496	B2018	217	17	70	AMPDR1	17,6	13,7	12,3	2.2	C
1497	B2018	217	17	70	AMPDR1	19	12,9	4	0.7	C
1498	B2018	217	17	70	AMPDR1	26,8	13	7	1.1	C
1499	B2018	217	17	70	AMPDR1	10,6	6,3	3,2	0.4	C
1500	B2018	217	17	70	PCCRUENG	17	12,7	4,4	1	C
1501	B2018	217	17	70	AMPDR1	56,2	36,3	7,7	12.1	C
1502	B2018	217	17	70	AMPDR1	36,2	18,6	13,3	8.2	C
1503	B2018	217	17	70	AMPAUTR	33,0	24,3	7,1	4.6	C
1504	B2018	217	17	70	GROS-	33,3	19,8	7,1	5.1	C
1505	B2018	217	17	70	MICACMIFIN	36,4	35	7,5	12.2	B
1506	B2018	217	10	80	AMPDR1	90	42,5	13,2	48.6	B
1507	B2018	217	10	80	AMPDR1	57,1	40,4	16,1	40.1	C
1508	B2018	217	10	80	AMPDR1	41	25	16	14.1	C
1509	B2018	217	10	80	AMPDR1	28,4	27	6,2	3.9	C
1510	B2018	217	10	80	AMPDR1	16,7	13,8	13,6	2.5	B
1511	B2018	217	10	80	AMPDR1	22	15,8	4,3	0.8	C
1512	B2018	217	21	70	AMPDR1	43,7	33,8	16,5	26.4	B
1513	B2018	217	21	70	PC-	18,9	15,8	4,8	1.2	B
1514	B2018	217	21	70	PGFINLF	16,3	13	3,6	0.7	B
1515	B2018	217	18	50	AMPDR1	89,3	72,8	31	180.2	B
1516	B2018	217	18	50	AMPDR1	32,4	22,8	11	4.4	C
1517	B2018	217	18	50	AMPDR1	40,8	13,8	13,2	4.9	C
1518	B2018	217	18	50	AMPDR1	36,7	20,2	4,4	2.1	C
1519	B2018	217	18	50	AMPDR1	16,5	16	7,5	1.8	C
1520	B2018	217	18	50	AMPDR1	22,7	12	5	1	C
1521	B2018	217	18	50	AMPDR1	22,5	10,2	6,3	0.9	C
1522	B2018	217	18	50	AMPDR1	20,7	14	6,2	1	C
1523	B2018	217	18	50	AMPDR1	12,8	11,8	7	0.6	C
1524	B2018	217	18	50	AMPDR1	26,5	10,6	5,6	1.1	C
1525	B2018	217	18	50	AMPDR1	22,7	12,9	4,4	0.9	C
1526	B2018	217	18	50	AMPDR1	19,2	16,4	2,7	0.4	C
1527	B2018	217	18	50	AMPDR1	15,2	11,8	2,8	0.4	C
1528	B2018	217	18	50	AMPDR1	15,3	12,8	3,2	0.5	C
1529	B2018	217	18	50	AMPDR1	13,4	12	3,5	0.3	C
1530	B2018	217	18	50	AMPDR1	10,4	9,7	3	0.2	C
1531	B2018	217	18	50	PCMIFIN	33,3	24	17,8	4.9	B
1532	B2018	217	18	50	PGFINLF	57	19,3	7,2	8.5	C
1533	B2018	217	18	50	PSGROS	61	43,2	7,5	20.1	B
1534	B2018	217	06	60	PCCRU	59,8	25	5,5	7.7	B
1535	B2018	217	06	60	AMPDR1	34	31,5	7,8	5.2	C
1536	B2018	217	06	60	AMPDR1	34,5	19	12	5.6	C
1537	B2018	217	06	60	AMPDR1	46	17,4	5	2.3	C
1538	B2018	217	06	60	AMPDR1	18	16,5	8	1.6	C
1539	B2018	217	06	60	AMPDR1	19,8	14,8	4,8	1.2	C
1540	B2018	217	06	60	AMPDR1	16	14,5	4,9	0.5	C
1541	B2018	217	06	60	AMPDR1	15	13	2,3	0.3	C
1542	B2018	217	06	60	PSGROS	41,7	40,2	7,3	12.9	A
1543	B2018	217	06	60	PCMIFIN	33,5	18,4	6,2	3.2	B
1544	B2018	217	06	60	PGFINLF	20,2	16,6	4,8	1.9	B
1545	B2018	217	14	50	AMPDR1	91,6	69,7	21	105.6	B
1546	B2018	217	14	50	AMPDR1	45,7	25,7	13	8.9	B
1547	B2018	217	14	50	AMPDR1	18	15	12,1	2.8	C
1548	B2018	217	14	50	AMPDR1	16	14,1	7,5	1.3	C
1549	B2018	217	14	50	AMPDR1	15,6	14,2	9,5	1.8	C
1550	B2018	217	14	50	AMPDR1	21,5	15,6	6	1.1	C
1551	B2018	217	14	50	AMPDR1	17,7	11,1	3,4	0.8	C
1552	B2018	217	14	50	AMPDR1	15,6	11,8	7	1	C
1553	B2018	217	14	50	AMPDR1	19,6	8	3,7	4	C
1554	B2018	217	14	50	AMPDR1	19	9,2	3,7	0.2	C
1555	B2018	217	14	50	PGFINLF	25,6	1,3	5,2	3.5	B
1556	B2018	217	14	50	MICACMIFIN	26,5	19,4	6,9	3.6	B
1557	B2018	217	14	50	PGMIFIN	34,3	27	6,4	7.2	B
1558	B2018	217	14	50	PSGROS	35,5	22,8	8,8	9.3	B
1559	B2018	217	14	50	PSGROS	37,2	24,3	6	7.2	B
1560	B2018	217	14	50	PSGROS	24	21	6,6	4.1	C
1561	B2018	217	22	50	AMPDR1	65	28,2	16,4	26.7	B
1562	B2018	217	22	50	AMPDR1	45,6	39	16	24.8	B
1563	B2018	217	22	50	AMPDR1	33,3	27,2	6,7	5.7	C
1564	B2018	217	22	50	AMPDR1	27,5	20,6	5,8	1.4	C
1565	B2018	217	22	50	AMPDR1	28,4	13,5	7	2.7	C
1566	B2018	217	22	50	AMPDR1	38,7	21,1	8,6	3.2	C
1567	B2018	217	22	50	AMPDR1	26,7	16,6	5	1.1	C
1568	B2018	217	22	50	AMPDR1	21,2	18,5	4,3	1.1	C
1569	B2018	217	22	50	AMPDR1	22,7	16,4	8,6	2.4	C
1570	B2018	217	22	50	AMPDR1	18,4	12,2	3,7	0.6	C
1571	B2018	217	22	50	AMPDR1	15	13,1	5,6	1	C
1572	B2018	217	22	50	AMPDR1	18,4	15,2	2,9	0.6	C
1573	B2018	217	22	50	AMPDR1	21,1	12	3,3	0.3	C
1574	B2018	217	22	50	AMPDR1	15	13,8	1,7	0.8	C
1575	B2018	217	22	50	AMPDR1	18,6	12,2	3,5	0.5	C
1576	B2018	217	22	50	AMPDR1	14,2	9,3	2,9	0.2	C
1577	B2018	217	22	50	MICACG	54,1	51	8,7	20.8	B
1578	B2018	217	22	50	PSGROS	35,2	33,7	4,7	8	B
1579	B2018	217	22	50	PSGROS	28,4	24,6	6,8	4.2	B
1580	B2018	217	22	50	PCMIFIN	16,6	14,1	4,2	0.9	C
1581	B2018	217	22	50	PCCRUENG	18,7	14,6	4,6	1.9	B
1582	B2018	217	22	50	PCMIFIN	31,8	18,4	7,5	2.7	B
1583	B2018	217	22	50	PCMIFIN	25,7	21,7	8	2.7	B
1584	B2018	217	22	50	PCMIFIN	15,4	7,7	7,8	0.5	B
1585	B2018	217	01	10	AMPAUTR	144	65,6	20	121.8	B
1586	B2018	217	01	10	AMPDR1	95,4	61,5	16,1	74.5	B
1587	B2018	217	01	10	AMPDR1	65	61,6	16,7	47.6	C
1588	B2018	217	01	10	AMPDR1	43,2	25,3	5,8	3.4	C
1589	B2018	217	01	10	AMPDR1	34,4	20,7	5	3.2	C
1590	B2018	217	01	10	AMPDR1	23,3	16,4	5,2	1.9	C
1591	B2018	217	01	10	AMPDR1	25	19,1	2,7	1.1	C
1592	B2018	217	01	10	AMPDR1	20	19	4,4	1.5	C
1593	B2018	217	01	10	AMPDR1	21,5	14,3	3,2	1	C
1594	B2018	217	01	10	AMPDR1	20,4	15,3	3,7	0.6	C
1595	B2018	217	05	70	AMPDR1	137,7	51,8	14,9	11.6	B
1596	B2018	217	05	70	AMPDR1	78,7	62,4	21	143.7	A
1597	B2018	217	05	70	AMPDR1	43,4	26,7	10	6.5	C
1598	B2018	217	05	70	AMPDR1	34,4	22,8	7,6	2.3	C
1599	B2018	217	05	70	AMPDR1	36,3	21,4	6,1	3.6	C
1600	B2018	217	05	70	AMPDR1	22,7	14,2	4,1	1.3	C
1601	B2018	217	05	70	AMPDR1	21,6	20,4	5	2.2	C
1602	B2018	217	05	70	AMPDR1	20,2	16,3	2,7	0.8	C
1603	B2018	217	05	70	AMPDR1	24,4	6,2	4,4	0.6	C
1604	B2018	217	05	70	PCMIFIN	28	27,7	6,7	12.3	B
1605	B2018	217	05	70	PARFINB	32,1	17,3	3,3	2.8	B
1606	B2018	217	05	70	PGFINLF	22,2	16,2	3,1	1.8	B
1607	B2018	217	05	70	PGFINLF	21,3	19,4	4,3	1.6	C
1608	B2018	217	05	70	PGMIFIN	31	17	10	4.3	B
1609	B2018	217	05	70	PGFINLF	25,3	23,3	6,8	5.2	B
1610	B2018	217	05	70	PSGROS	54,5	39	13	30	B
1611	B2018	217	05	70	PSGROS	48,6	36,8	37,8	14.9	B
1612	B2018	217	05	70	PSGROS	43	31,6	6,7	6.8	B
1613	B2018	217	16	60	AMPDR1	133,3	80,7	31,8	275.9	B
1614	B2018	217	16	60	AMPDR1	117,4	70	38,8	260.5	B
1615	B2018	217	16	60	AMPDR1	42,9	32,7	14,3	17.9	B
1616	B2018	217	16	60	AMPDR1	41,2	34,3	13,8	16.3	B
1617	B2018	217	16	60	AMPDR1	30,4	28	12,8	7.9	B
1618	B2018	217	16	60	AMPDR1	24,7	21,3	7,4	3	C
1619	B2018	217	16	60	AMPDR1	23,3	13,6	6,3	2.1	C
1620	B2018	217	16	60	AMPDR1	47,5	17,2	6,5	3.4	C
1621	B2018	217	16	60	AMPDR1	23,5	16,9	4,9	1.2	C
1622	B2018	217	16	60	AMPDR1	18,8	16,1	6	1.2	C
1623	B2018	217	16	60	AMPDR1	28	9,7	6,1	1.2	C
1624	B2018	217	16	60	AMPDR1	7,8	12,8	10,2	1.1	C
1625	B2018	217	16	60	AMPDR1	20,3	15,3	5	1.4	C
1626	B2018	217	16	60	AMPDR1	19,6	11	5,6	0.8	C
1627	B2018	217	16	60	AMPDR1	6,4	1,5	4,4	0.8	C
1628	B2018	217	16	60	AMPDR1	13,3	11,2	4	0.4	C
1629	B2018	217	16	60	PEINTA	44,6	20,6	6,5	6.5	C
1630	B2018	217	16	60	PCMIFIN	56,1	55,3	12	36.7	B
1631	B2018	217	16	60	PGFINLF	30	24	4	3.6	A
1632	B2018	217	16	60	PGFINLF	9,5	15,2	4	1.3	B
1633	B2018	217	16	60	PSGROS	8,5	10,8	5,2	1.4	B
1634	B2018	217	02	60	TCA	25	19,7	16,4	8.4	B
1635	B2018	217	02	60	AMPDR1	82,4	60,5	10,7	44.9	B
1636	B2018	217	02	60	AMPDR1	75,2	56	10,1	23.1	B
1637	B2018	217	02	60	AMPDR1	33,1	18,4	7	3	C
1638	B2018	217	02	60	AMPDR1	33,6	19,5	5	1.6	C
1639	B2018	217	02	60	AMPDR1	29,5	18	4,6	1.4	C
1640	B2018	217	02	60	AMPDR1	42,3	13,5	5,4	1.9	C
1641	B2018	217	02	60	AMPDR1	20,4	15,2	4,7	1	C
1642	B2018	217	20	60	AMPDR1	30,6	14,9	12	3.3	B
1643	B2018	217	20	60	AMPDR1	44,4	19,8	7,4	3.2	C
1644	B2018	217	20	60	AMPDR1	33,5	19,4	9,2	5.3	C
1645	B2018	217	20	60	AMPDR1	29,4	19,5	5,1	2.9	C
1646	B2018	217	20	60	AMPDR1	21	20,3	3	1.5	C
1647	B2018	217	20	60	AMPDR1	30,9	16	5,8	2.8	C
1648	B2018	217	20	60	AMPDR1	27,6	16	12,8	2.5	C
1649	B2018	217	20	60	AMPDR1	20,7	13,2	5,3	1.3	C
1650	B2018	217	20	60	AMPDR1	22	15	5,4	1.4	C
1651	B2018	217	20	60	PARFINA	13,6	10,8	2,3	0.4	B
1652	B2018	217	20	60	PSGROS	31,2	27,3	5	5.8	B
1653	B2018	217	20	60	PSGROS	25	19,4	7	3.8	B
1654	B2018	217	20	60	PSGROS	22,4	18,4	7,3	2.9	C
1655	B2018	217	20	60	PGFINLF	17,2	11,4	4,3	0.8	B
1656	B2018	217	20	60	PGMIFIN	17,2	11,5	4,1	1	C
1657	B2018	217	20	60	AMPDR1	15	10,9	2,7	0.3	C
1658	B2018	217	20	60	PCGROS	21,4	11,5	2,1	1.3	B
1659	B2018	217	20	60	PGFINLF	20,5	10,4	1,7	0.3	C
1660	B2018	217	24	60	TCA	62	49	31,5	89.5	A
1661	B2018	217	24	60	AMPDR1	70,3	39,1	21,6	44.3	C
1662	B2018	217	24	60	AMPDR1	42,9	26	15	14.3	A
1663	B2018	217	24	60	PGFINLF	45,7	37,9	6,4	10.4	A
1664	B2018	217	24	60	AMPDR1	14	12	3,9	0.4	C
1665	B2018	217	08	60	AMPDR1	105	52,1	15,7	80.7	C
1666	B2018	217	08	60	AMPDR1	54,5	48,2	9,4	23.7	C
1667	B2018	217	08	60	AMPDR1	51,7	32,5	11,9	18.2	B
1668	B2018	217	08	60	AMPDR1	38,9	12,1	13,2	3.2	C
1669	B2018	217	08	60	AMPDR1	38,8	13,8	7,7	3.3	C
1670	B2018	217	08	60	AMPDR1	33,1	21,9	4,5	1.8	C
1671	B2018	217	08	60	AMPDR1	24,3	18,6	5,8	2.7	C
1672	B2018	217	08	60	AMPDR1	19,3	14,9	3,1	0.7	C
1673	B2018	217	08	60	AMPDR1	8,7	13,9	3,5	0.7	C
1674	B2018	217	08	60	PSGROS	42	23,2	9	14.1	C
1675	B2018	217	08	60	PSGROS	37,4	23,6	6,8	6.1	B
1676	B2018	217	12	60	AMPDR1	64,7	58,2	18,8	68.8	B
1677	B2018	217	12	60	AMPDR1	47	45	14	27.2	B
1678	B2018	217	12	60	AMPDR1	50,5	46,2	6,5	20.6	C
1679	B2018	217	12	60	AMPDR1	30,2	25,3	7,6	7.2	C
1680	B2018	217	12	60	AMPDR1	48	31,2	12,3	15.2	C
1681	B2018	217	12	60	AMPDR1	25,2	23,9	5,4	2.9	C
1682	B2018	217	12	60	AMPDR1	35,2	20,1	7,1	3.5	C
1683	B2018	217	12	60	AMPDR1	23,2	24,4	15,2	3.2	C
1684	B2018	217	12	60	AMPDR1	31,5	21	6,4	2.8	C
1685	B2018	217	12	60	AMPDR1	25,1	26,7	11,3	2.8	C
1686	B2018	217	12	60	AMPDR1	18,4	19,6	4,6	1.4	C
1687	B2018	217	12	60	AMPDR1	21,5	13,5	3,2	0.8	C
1688	B2018	217	12	60	AMPDR1	16,2	12,9	6,2	1.2	C
1689	B2018	217	12	60	AMPDR1	20,2	19,7	4	0.9	C
1690	B2018	217	12	60	PARFINC	26,9	21,9	2,6	1.4	A
1691	B2018	217	12	60	PGFINLF	33	27,5	7,4	6.3	B
1692	B2018	217	12	60	PGFINLF	67	28,2	21,4	25	C
1693	B2018	217	12	60	PCENGOB	18,2	16,8	4,1	1.5	B
1694	B2018	217	12	60	PSGROS	27,8	18,5	16,3	3.8	B
1695	B2018	217	12	60	PSGROS	30,1	26,6	4,8	4	B
1696	B2018	217	12	60	AMPDR1	19,3	16,1	4,8	0.8	C
1697	B2018	217	12	60	PSGROS	17	10,5	9,5	1.8	C
1698	B2018	217	12	60	PGMIFIN	16,4	12,7	5,7	1.5	C
1699	B2018	217	12	60	PGFINLF	17	11,3	3,9	1	C
1700	B2018	217	21	60	AMPDR1	108,4	75	14,2	73.3	A
1701	B2018	217	21	60	AMPDR1	64	35,4	16	28.3	B
1702	B2018	217	21	60	AMPDR1	37,4	17	14,3	5.7	C
1703	B2018	217	21	60	AMPDR1	19	14,2	7,1	1.4	C
1704	B2018	217	21	60	AMPDR1	15,4	9	7,9	1.1	C
1705	B2018	217	01	60	AMPDR1	31,4	18,5	17,1	7.6	C
1706	B2018	217	01	60	AMPDR1	25,8	17,3	8,3	4.2	C
1707	B2018	217	01	60	AMPDR1	32,4	20,8	5,8	3.1	C
1708	B2018	217	01	60	AMPDR1	34,4	13,4	8,1	2	C
1709	B2018	217	01	60	AMPDR1	25	18,8	6,5	2.6	C
1710	B2018	217	01	60	AMPDR1	27,9	12,1	13,1	2.8	C
1711	B2018	217	01	60	AMPDR1	22,2	10,8	6,2	1.1	C
1712	B2018	217	01	60	AMPDR1	21	16	3,8	0.6	C
1713	B2018	217	01	60	EIRA	27,4	22,3	6,2	3.2	B
1714	B2018	217	01	60	PGFINLF	26,4	24	4,7	2.7	A
1715	B2018	217	01	60	PGFINLF	15,9	16	4,6	1.4	C
1716	B2018	217	01	60	PEINTA	31,5	29,9	5,8	5.7	B
1717	B2018	217	01	60	PSGROS	25,6	17,2	5	2.7	C
1718	B2018	217	01	60	PGMIFIN	19,5	14,2	2,9	0.5	C
1719	B2018	217	09	70	AMPDR1	30,6	30,6	18,6	13.4	C
1720	B2018	217	21	60	AMPDR1	63,2	43	14,7	21.5	C
1721	B2018	217	21	60	PCGROS	15,4	11,2	5,8	1	C
1722	B2018	217	03	60	AMPDR1	39,9	22,6	7,4	5.3	C
1723	B2018	217	13	70	AMPDR1	57,1	46,3	12,4	31.7	B
1724	B2018	217	13	70	AMPDR1	39,6	28,7	7	4.7	C
1725	B2018	217	13	70	AMPDR1	26,4	18,5	8	2	C
1726	B2018	217	13	70	AMPDR1	23,6	13,1	6,7	1.4	C
1727	B2018	217	13	70	AMPDR1	15,3	8,4	3,6	0.8	C
1728	B2018	217	13	70	AMPDR1	20,6	17,5	3,4	0.9	C
1729	B2018	217	13	70	AMPDR1	23	10,6	4	0.7	C
1730	B2018	217	13	70	AMPDR1	15,6	11,5	17,5	0.4	C
1731	B2018	217	13	70	AMPDR1	15,6	10,5	3,2	0.5	C
1732	B2018	217	13	70	PCMIFIN	12	11,7	4,9	0.9	B
1733	B2018	217	13	70	PCGROS	23,6	17,9	6,8	0.7	C
1734	B2018	217	06	50	AMPDR1	36	21,5	14	11.6	C
1735	B2018	217	06	50	AMPDR1	44,5	35,5	7,5	9	C
1736	B2018	217	06	50	AMPDR1	24,9	27,7	10	7	C
1737	B2018	217	06	50	AMPDR1	44	28,4	7,4	5.1	C
1738	B2018	217	06	50	AMPDR1	27,8	16,6	5,7	1.6	C
1739	B2018	217	06	50	AMPDR1	27	18,3	6,4	2.2	C
1740	B2018	217	06	50	AMPDR1	25,1	12,1	6,9	1.8	C
1741	B2018	217	06	50	TCA	24,1	17,2	5,1	1.6	C
1742	B2018	217	06	50	PSGROS	37,3	30	10,2	11.6	C
1743	B2018	217	06	50	PSGROS	43,5	23,2	6,4	6.6	B
1744	B2018	217	06	50	PSGROS	23,3	19,6	7,3	3	C
1745	B2018	217	06	50	PSGROS	26,5	21,6	5,8	3	B
1746	B2018	217	05	60	AMPDR1	39,1	23,4	8,6	3.8	C
1747	B2018	217	05	60	AMPDR1	30,6	20,7	6,7	2.2	C
1748	B2018	217	05	60	AMPDR1	20,4	18,8	5,9	2	C
1749	B2018	217	05	60	AMPDR1	19,7	17,5	4,9	1	C
1750	B2018	217	05	60	PSGROS	55	51	8	34.2	B
1751	B2018	217	05	60	PARFINA	23,8	15	2,4	0.9	B
1752	B2018	217	05	60	PCMIFIN	29,8	18,7	4	2.4	B
1753	B2018	217	05	60	PGFINLF	12,9	12,7	4,4	0.9	B
1754	B2018	217	06	60	AMPDR1	36,4	26	15	10.8	C
1755	B2018	217	10	60	AMPDR1	37	31,1	18	10.8	C
1756	B2018	217	10	60	AMPDR1	23	19,4	4	1.4	C
1757	B2018	217	10	60	AMPDR1	17,5	15,8	4,2	0.8	C
1758	B2018	217	10	60	AMPDR1	15,4	12,4	3,5	0.4	C
1759	B2018	217	10	60	MICACMIFIN	31,2	30,6	6	6	B
1760	B2018	217	02	50	AMPDR1	52,2	29,7	11,6	13.5	C
1761	B2018	217	02	50	AMPDR1	41,6	21,4	8,4	8.1	C
1762	B2018	217	02	50	AMPDR1	38	30,5	9,3	7.1	C
1763	B2018	217	02	50	AMPDR1	30,4	17	7,1	1.5	C
1764	B2018	217	02	50	AMPDR1	24,5	12,9	9,7	1.6	C
1765	B2018	217	02	50	AMPDR1	20,4	14	5,9	1.3	C
1766	B2018	217	02	50	AMPDR1	19,6	19,4	3,4	0.9	C
1767	B2018	217	02	50	AMPDR1	21,1	11	6	1	C
1768	B2018	217	02	50	AMPDR1	15	12	6,7	0.7	C
1769	B2018	217	02	50	AMPDR1	20	10,1	8	0.9	C
1770	B2018	217	02	50	AMPDR1	7,7	6,8	7,5	1.2	C
1771	B2018	217	02	50	AMPDR1	17,7	12,2	6,3	0.8	C
1772	B2018	217	02	50	AMPDR1	18,5	10,1	6,3	0.6	C
1773	B2018	217	02	50	AMPDR1	16,5	17,3	3,3	0.4	C
1774	B2018	217	02	50	AMPDR1	13,2	10,5	2,3	0.3	C
1775	B2018	217	02	50	TCA	39,3	25,3	8,1	4.9	C
1776	B2018	217	02	50	PCGROS	49,7	22,5	18,2	8.3	A
1777	B2018	217	02	50	AMPDR1	37	23,3	8,9	5.3	C
1778	B2018	217	02	50	AMPDR1	31,4	11,1	10,5	2.2	C
1779	B2018	217	08	30	AMPDR1	113,5	93	23,8	179.5	B
1780	B2018	217	08	30	AMPDR1	51,7	34	13,1	19.2	C
1781	B2018	217	08	30	AMPDR1	68,1	69,3	14,1	63.4	B
1782	B2018	217	08	30	AMPDR1	46,2	38,6	18	26.4	B
1783	B2018	217	08	30	AMPDR1	56,7	38,7	12,4	20.3	B
1784	B2018	217	08	30	AMPDR1	48,3	40,6	20,9	40.4	B
1785	B2018	217	08	30	AMPDR1	39	20,1	12,9	9.2	C
1786	B2018	217	08	30	AMPDR1	29,8	22,7	8,8	4.6	C
1787	B2018	217	08	30	AMPDR1	21,1	16,2	4,4	1	C
1788	B2018	217	08	30	AMPDR1	18,2	16,4	6,3	1.5	C
1789	B2018	217	08	30	AMPDR1	34,4	20,1	1,1	4.6	C
1790	B2018	217	08	30	AMPDR1	18,3	11,5	9,5	1.6	C
1791	B2018	217	08	30	PSGROS	30,4	22,2	7	4.8	C
1792	B2018	217	08	40	AMPDR1	77,7	63,5	23,8	58.9	B
1793	B2018	217	08	40	AMPDR1	41,4	32,9	6,5	7.9	C
1794	B2018	217	08	40	AMPDR1	38,6	31,3	10,2	8.1	C
1795	B2018	217	08	40	AMPDR1	47,6	42,3	7,3	12.6	C
1796	B2018	217	08	40	AMPDR1	35,3	21,2	6,8	2.7	C
1797	B2018	217	08	40	AMPDR1	29,7	15,4	12,4	4.6	C
1798	B2018	217	08	40	AMPDR1	22,9	10,7	6,3	0.9	C
1799	B2018	217	08	40	PCMIFIN	37,3	32,5	9,4	9.6	B
1800	B2018	217	08	40	PSGROS	16,3	14,2	7,5	1.7	C
1801	B2018	217	08	40	PSGROS	23,4	13,7	7,1	2.4	C
1802	B2018	217	08	40	PSGROS	14,9	16	6,3	1.1	C
1803	B2018	217	08	40	AMPDR1	16,1	15,5	3,5	0.7	C
1804	B2018	217	09	50	AMPDR1	60,8	48,2	16,9	28.2	C
1805	B2018	217	09	50	AMPDR1	21,2	12,9	2,7	1.2	C
1806	B2018	217	01	40	AMPDR1	44,8	23,7	6,2	4	C
1807	B2018	217	01	40	AMPDR1	25,4	18,9	9,8	3.2	B
1808	B2018	217	01	40	AMPDR1	35,2	17,4	7,5	2.2	C
1809	B2018	217	01	40	AMPDR1	26,4	22,2	6,6	2.2	C
1810	B2018	217	01	40	AMPDR1	31,4	18,6	6,4	3	C
1811	B2018	217	01	40	AMPDR1	29,1	16,9	8,8	2.2	C
1812	B2018	217	01	40	AMPDR1	24	20	4,5	1.2	C
1813	B2018	217	01	40	AMPDR1	14,7	11,3	7	0.6	C
1814	B2018	217	01	40	PGFINLF	77	62,7	5,7	32.3	B
1815	B2018	217	01	40	PGFINLF	38,3	28	5,1	7.1	B
1816	B2018	217	01	40	PGFINLF	17,6	14,8	3,6	0.9	C
1817	B2018	217	01	40	MICACMIFIN	40,4	23,8	3,1	2.6	C
1818	B2018	217	05	50	AMPDR1	60	33	16,4	28.9	C
1819	B2018	217	05	50	AMPDR1	58	30,5	5,3	5.9	C
1820	B2018	217	05	50	AMPDR1	22,7	18,2	4,1	1.4	C
1821	B2018	217	05	50	AMPDR1	21	13,3	5,6	1.2	C
1822	B2018	217	05	50	AMPDR1	25	9	11,2	1.1	C
1823	B2018	217	05	50	AMPDR1	31	17,2	4,5	1.5	C
1824	B2018	217	05	50	AMPDR1	23	16,2	4,5	1.1	C
1825	B2018	217	05	50	PCMIFIN	17,3	10,5	2,3	0.2	C
1826	B2018	217	05	50	PSGROS	22,5	17,6	5	2.7	C
1827	B2018	217	10	50	AMPDR1	66,1	66,1	45	24.4	B
1828	B2018	217	10	50	AMPDR1	93,9	75,2	18	108.2	B
1829	B2018	217	10	50	AMPDR1	25,1	15,5	5,8	2	C
1830	B2018	217	10	50	AMPDR1	19,2	16,4	5,6	1.3	C
1831	B2018	217	10	50	AMPDR1	20,7	10,9	4,8	0.9	C
1832	B2018	217	10	50	AMPDR1	19,4	11,5	4,9	0.9	C
1833	B2018	217	10	50	AMPDR1	22	15,5	4,1	0.8	C
1834	B2018	217	10	50	PGFINLF	35,8	34,3	36,8	10.3	B
1835	B2018	217	10	50	PSFINB	20,6	19	5,9	2.4	C
1836	B2018	217	10	50	PEINTB	17,7	16,3	3,3	1	B
1837	B2018	217	10	50	AMPDR1	28,2	18,9	6,7	2.2	C
1838	B2018	217	10	50	AMPDR1	20	12,6	7,7	1.2	C
1839	B2018	217	10	50	MICACMIFIN	24,6	14,9	7,2	2.3	C
1840	B2018	217	10	50	AMPDR1	22,5	15,5	10,4	2	C
1841	B2018	217	10	50	PSGROS	23,7	22,2	6,4	3.1	C
1842	B2018	217	10	50	GROS-	92,5	65,4	16,1	101.4	C
1843	B2018	217	10	50	AMPAUTR	44	28,3	4,7	13.1	B
1844	B2018	217	03	30	AMPDR1	51,4	51,2	15	35.1	B
1845	B2018	217	03	30	AMPDR1	55,9	47,4	16	30.4	C
1846	B2018	217	03	30	AMPDR1	43,2	22	15,9	8.4	C
1847	B2018	217	03	30	AMPDR1	48,4	36,8	11,3	18.9	C
1848	B2018	217	03	30	AMPDR1	48,3	19,1	7	4	C
1849	B2018	217	03	30	AMPDR1	31,1	26,2	8,3	6.7	C
1850	B2018	217	03	30	AMPDR1	27,7	22,4	5,9	3.3	C
1851	B2018	217	03	30	AMPDR1	35,5	21,4	6,7	3.9	C
1852	B2018	217	03	30	AMPDR1	39,2	22,5	12,8	5.6	C
1853	B2018	217	03	30	AMPDR1	37,5	24,8	4,4	2.7	C
1854	B2018	217	03	30	AMPDR1	25,8	16,7	3	1.1	C
1855	B2018	217	03	30	AMPDR1	16,3	12,2	5,1	0.4	C
1856	B2018	217	03	30	AMPDR1	15,6	14,4	4,6	1	C
1857	B2018	217	03	30	AMPDR1	18,7	13,2	4,7	0.6	C
1858	B2018	217	03	30	TCA	46,2	38,3	7,6	9.4	C
1859	B2018	217	03	30	TCA	24,8	17,2	8,5	2.2	C
1860	B2018	217	03	30	TCA	30,5	25,4	7,8	4.8	C
1861	B2018	217	03	30	PCMIFIN	25,1	21,8	9,2	3.8	C
1862	B2018	217	03	30	PCMIFIN	29,8	26,4	9	3.8	C
1863	B2018	217	01	40	AMPDR1	51	45,2	10,8	24.3	B
1864	B2018	217	01	40	AMPDR1	44,8	39	16	17.3	C
1865	B2018	217	01	40	AMPDR1	34,7	17,4	5,5	2.6	C
1866	B2018	217	01	40	AMPDR1	25,1	21	5,4	2	C
1867	B2018	217	01	40	AMPDR1	24,8	17,5	2,9	0.7	C
1868	B2018	217	01	40	AMPDR1	20,9	14,8	4,1	1.1	C
1869	B2018	217	01	40	AMPDR1	20,6	11,5	5	1	C
1870	B2018	217	01	40	PGFINLF	26,5	13,5	6,2	2.1	B
1871	B2018	217	01	40	PGFINLF	37,3	35,1	4,1	3.7	C
1872	B2018	217	01	40	PCMIFIN	11,5	9,9	4,3	0.4	C
1873	B2018	217	01	40	MICACMIFIN	29,2	20,7	5,2	3.6	B
1874	B2018	217	05	40	AMPDR1	37,3	28,2	10,4	5.7	C
1875	B2018	217	01	50	AMPDR1	80,7	73	21,7	108.4	B
1876	B2018	217	01	50	AMPDR1	35,4	15,6	15,1	5.7	C
1877	B2018	217	01	50	AMPDR1	31	23,2	5,5	4.1	C
1878	B2018	217	01	50	AMPDR1	32,8	26,4	3,9	2.9	C
1879	B2018	217	01	50	AMPDR1	35,2	27	6,4	4.5	C
1880	B2018	217	01	50	AMPDR1	25,7	8,3	9,5	2.8	C
1881	B2018	217	01	50	AMPDR1	27,7	18,7	4,3	1.4	C
1882	B2018	217	01	50	AMPDR1	35,2	22,5	5,8	1.9	C
1883	B2018	217	01	50	AMPDR1	28,5	22,3	4,1	1.9	C
1884	B2018	217	01	50	AMPDR1	27	15,7	5,8	0.8	C
1885	B2018	217	01	50	AMPDR1	25,1	14	4,3	1.2	C
1886	B2018	217	01	50	AMPDR1	19,9	17,2	6	1.2	C
1887	B2018	217	01	50	AMPDR1	19,8	16,2	4	1	C
1888	B2018	217	01	50	AMPDR1	17	15	7,6	1.2	C
1889	B2018	217	01	50	AMPDR1	14,5	12,7	5,5	0.7	C
1890	B2018	217	01	50	AMPDR1	23,7	11,4	4,4	0.8	C
1891	B2018	217	01	50	AMPDR1	19,7	12,1	4,7	0.7	C
1892	B2018	217	01	50	AMPDR1	14,8	13	3,9	0.5	C
1893	B2018	217	01	50	AMPDR1	19	11,8	6,4	0.6	C
1894	B2018	217	01	50	AMPDR1	15,6	12,3	4,2	0.5	C
1895	B2018	217	01	50	AMPDR1	14,5	12,2	5	0.6	C
1896	B2018	217	01	50	AMPDR1	15,6	11,4	3,5	0.5	C
1897	B2018	217	01	50	AMPDR1	12,3	11,8	8,3	0.9	C
1898	B2018	217	01	50	PGFINLF	35,2	29,2	5,3	7.4	B
1899	B2018	217	01	50	PGFINLF	25,9	19,4	5,5	2.4	B
1900	B2018	217	01	50	MICACG	31,9	31,2	6,9	6.7	B
1901	B2018	217	01	50	GROS-	25,6	22	6,1	3.9	C
1902	B2018	217	01	50	MICACG	17,6	15,4	6,2	1.6	B
1903	B2018	217	06	50	AMPDR1	29,6	21	10,1	3.8	C
1904	B2018	217	06	50	AMPDR1	23,3	16,4	4,4	1.3	C
1905	B2018	217	06	50	AMPDR1	17	15	4,7	1	C
1906	B2018	217	06	50	AMPDR1	16,6	13,9	10,1	1.7	C
1907	B2018	217	06	50	AMPDR1	19,8	15	3,2	0.5	C
1908	B2018	217	06	50	AMPDR1	19,1	11,4	3,6	0.6	C
1909	B2018	217	06	50	AMPDR1	14,6	12,8	2,1	0.3	C
1910	B2018	217	06	50	AMPDR1	12,5	13,1	3,4	0.5	C
1911	B2018	217	06	50	AMPDR1	14,8	11,2	5,3	0.4	C
1912	B2018	217	06	50	AMPDR1	13,3	7,7	4,5	0.3	C
1913	B2018	217	06	50	PEINTA	22,3	21,5	3,7	2.1	B
1914	B2018	217	06	50	TCA	22	17,6	5,8	1.6	C
1915	B2018	217	06	50	PCMIFIN	27,4	18	3,4	1.1	C
1916	B2018	217	06	50	PCMIFIN	18,2	12,2	3,8	0.7	C
1917	B2018	217	06	50	PG-	17,5	10,4	4,9	0.9	B
1918	B2018	217	01	50	TCA	49	40	7	1.6	C
1919	B2018	217	01	50	AMPDR1	76,6	66,6	14,6	59.7	B
1920	B2018	217	01	50	AMPDR1	115	50,8	13	61.2	B
1921	B2018	217	01	50	AMPDR1	37,4	14,4	6,8	3.5	C
1922	B2018	217	01	50	AMPDR1	33,3	28	5,7	3.7	C
1923	B2018	217	01	50	AMPDR1	37,7	22,2	10,2	8.1	B
1924	B2018	217	01	50	AMPDR1	27,2	20,7	9,6	3.9	C
1925	B2018	217	01	50	AMPDR1	29,8	15,5	4,7	1.4	C
1926	B2018	217	01	50	AMPDR1	21,5	14,1	5,9	1.3	C
1927	B2018	217	01	50	AMPDR1	28,1	17,6	4,3	1.5	C
1928	B2018	217	01	50	AMPDR1	20,5	15,8	6,7	0.9	C
1929	B2018	217	01	50	AMPDR1	24	13,1	6,4	1.4	C
1930	B2018	217	01	50	AMPDR1	16,4	13,5	5,2	0.8	C
1931	B2018	217	01	50	AMPDR1	17,9	12,9	4,8	0.7	C
1932	B2018	217	01	50	AMPDR1	20,5	12,6	6	0.6	C
1933	B2018	217	01	50	AMPDR1	13	9,2	4,4	0.3	C
1934	B2018	217	01	50	AMPDR1	14,5	13,1	5,2	0.7	C
1935	B2018	217	01	50	AMPDR1	22,3	17,5	15,1	4.3	C
1936	B2018	217	01	50	PGMIFIN	24	21,3	6,2	4.2	B
1937	B2018	217	01	50	MICACG	48	34,5	9,4	13	B
1938	B2018	217	07	40	AMPDR1	59,5	27,5	19,5	21.1	C
1939	B2018	217	07	40	AMPDR1	50,4	42,6	10,8	13.4	C
1940	B2018	217	07	40	AMPDR1	43,3	23,7	10,5	10.8	B
1941	B2018	217	07	40	AMPDR1	30,6	22,2	5,9	3.8	C
1942	B2018	217	07	40	AMPDR1	22,1	22,8	5,3	2	C
1943	B2018	217	07	40	AMPDR1	20,8	17,3	5,6	1.7	C
1944	B2018	217	07	40	AMPDR1	21,8	12,3	6,4	0.8	C
1945	B2018	217	07	40	AMPDR1	23,4	14,6	11,7	1.7	C
1946	B2018	217	07	40	AMPDR1	22,1	15,4	9,2	1.7	C
1947	B2018	217	07	40	AMPDR1	22,3	14,9	5,2	1.7	C
1948	B2018	217	07	40	AMPDR1	25,4	10,3	4,7	1.1	C
1949	B2018	217	07	40	AMPDR1	22,5	12,3	4	0.6	C
1950	B2018	217	07	40	AMPDR1	21,3	17,3	5,4	1.6	C
1951	B2018	217	07	40	AMPDR1	18,5	12,8	4,2	0.5	C
1952	B2018	217	07	40	PCCRUENG	27	20,5	4,4	2.3	B
1953	B2018	217	07	40	PARFINB	29,5	23,4	5,5	3.3	A
1954	B2018	217	07	40	PSFINB	32,8	16,9	5,3	2.8	B
1955	B2018	217	07	40	PSGROS	38	24	6,6	5.2	B
1956	B2018	217	07	40	PSGROS	24,2	21,3	7,6	4.6	C
1957	B2018	217	07	40	PSGROS	22	18,4	7,3	3.2	C
1958	B2018	217	07	40	PSGROS	23,5	14,8	6,5	2.1	C
1959	B2018	217	07	40	PSGROS	19,6	13	7	1.7	C
1960	B2018	217	07	40	PSGROS	18,8	16,4	6,5	1.7	C
1961	B2018	217	07	40	PGFINLF	17,3	11	3,7	0.5	C
1962	B2018	217	07	30	AMPDR1	155,5	105,2	21	294	C
1963	B2018	217	07	30	AMPDR1	92,3	77,5	15,7	80.7	C
1964	B2018	217	07	30	AMPDR1	81	66,4	15	50.1	C
1965	B2018	217	07	30	AMPDR1	38	35	8,4	9	C
1966	B2018	217	07	30	AMPDR1	25,2	19	9,7	4.6	C
1967	B2018	217	07	30	AMPDR1	37,6	21,6	7,3	4	C
1968	B2018	217	07	30	AMPDR1	39	19,6	5,6	3.6	C
1969	B2018	217	07	30	AMPDR1	26,3	14,3	16,3	4.5	C
1970	B2018	217	07	30	AMPDR1	26	23,8	9,3	3.4	C
1971	B2018	217	07	30	AMPDR1	26	21	5	2.3	C
1972	B2018	217	07	30	AMPDR1	32	28	5,3	2.1	C
1973	B2018	217	07	30	AMPDR1	22,5	15	11	2.6	C
1974	B2018	217	07	30	AMPDR1	20,5	17	6,5	1.5	C
1975	B2018	217	07	30	AMPDR1	17	15,3	6,5	1	C
1976	B2018	217	07	30	AMPDR1	20,5	17,3	5,3	1.4	C
1977	B2018	217	07	30	CAMPA	13	10,4	3	0.3	C
1978	B2018	217	07	30	AMPDR1	13	10,2	5,5	0.5	C
1979	B2018	217	07	30	PGFINLF	60	34	5	10.7	B
1980	B2018	217	07	30	PGFINLF	19	17	5	0.9	B
1981	B2018	217	07	30	PSGROS	31,7	26	9	7.9	B
1982	B2018	217	07	30	PSGROS	33	25,5	6,5	6.4	B
1983	B2018	217	07	30	PSGROS	32,6	20,7	8,8	5.6	C
1984	B2018	217	07	30	PGFINLF	30,2	10,4	3	2	C
1985	B2018	217	04	30	AMPDR1	65,5	11,7	11,6	8.7	C
1986	B2018	217	04	30	AMPDR1	27,3	18,1	6,2	2.3	C
1987	B2018	217	04	30	AMPDR1	3,5	17,7	11,4	4.5	C
1988	B2018	217	04	30	AMPDR1	22	11	4,7	0.8	C
1989	B2018	217	04	30	GROS-	28	16,5	8	4.1	C
1990	B2018	217	04	30	PSGROS	31	21,7	5	3.5	B
1991	B2018	217	04	30	PSFINA	33,3	16,2	5,2	3.3	C
1992	B2018	217	02	30	AMPDR1	38,4	31,6	12,1	15.2	B
1993	B2018	217	02	30	AMPDR1	28,1	23	11,6	7.2	C
1994	B2018	217	02	30	AMPDR1	25	21,1	3	1.5	C
1995	B2018	217	02	30	AMPDR1	28,6	19,7	4,4	2.5	C
1996	B2018	217	02	30	AMPDR1	30,5	17,7	16,2	7.3	C
1997	B2018	217	02	30	AMPDR1	21,5	18,3	14	3.4	C
1998	B2018	217	02	30	AMPDR1	18,5	8,7	4	0.7	C
1999	B2018	217	02	30	PCCRUENG	23,1	22,1	4,3	1.7	B
[truncated: 1,920 more rows]
